# Supplementary material for: A prospective study of the demographics, management and outcome of patients with acute kidney injury in Cape Town, South Africa
Source: PLoS One. 2017 Jun 1;12(6):e0177460. doi: 10.1371/journal.pone.0177460 (PMC5453519; doi:10.1371/journal.pone.0177460)
Supplement: S3 Table — (XLSX) [file pone.0177460.s003.xlsx]

## Sheet: Sheet1
Gender	Ethnicity	Age	Trauma	Sepsis	Obstruction	Cancer	Active TB	PET	Comm Acqu AKI	AKI reason - med/surg/OG	AKI cause	Non ObsGyn/Cardiovascular surgery	ObsGyn surg	Cardiovascular surgery	Renal biopsy	Renal biopsy result	Medical	Surgical department	ObsGyn	IVContrast	Herbal toxins	Tenofovir	Other toxins	Aminoglycoside	Diabetes	HPT	CKD	CVD	HeartDisease	HIV	Pregnancy	Substance abuse	MAP	MAPTRUE	1/3(SBP-DBP)	SBP	DBP	HR	RR	Temp	Urine dip	Urine microscopy	Fluid Rocord	UrineRecord	Dialysis	Inotropes	HD	SLEDD	CVVHD
M	Mixed	72	N	N	Y	Y	N	N	Y	gastric cancer; ureteric obstruction	OBSTRUCTION			N	N	N	Y	N	N	N	N	N	N	N	N	N		N	N	N	N	N		90	15	120	75	85	16	35.9	N	N	Y	Y	N	N	N	N	N
M	Mixed	74	Y	N	N	N	N	N	N	head injury, dehydration	ATN			N	N	N	N	Y	N	N	N	N	N	N	Y	N		N	N	N	N	N		87.6667	29.6667	147	58	70	21	36.3	N	N	N	N	N	N	N	N	N
M	Mixed	27	N	N	N	N	N	N	Y	gastroenteritis	ATN			N	N	N	Y	N	N	N	N	N	N	N	N	N		N	N	Y	N	N		100	20	140	80	108	38		Y	N	Y	Y	N	N	N	N	N
M	Black	51	N	N	N	N	N	N	Y	gastroenteritis, tenofovir	ATN			N	N	N	Y	N	N	N	N	Y	N	N	Y	Y		N	N	Y	N	N		61.3333	9.33333	80	52	80		35.5	N	N	N	N	N	N	N	N	N
M	Black	37	N	Y	N	N	N	N	Y	sepsis, transaminitis, pancytopaenia	ATN			N	N	N	Y	N	N	N	N	N	N	N	N	N		N	N	Y	N	N		76.6667	16.6667	110	60			36.7	N	N	N	N	Y	N	Y	N	N
M	Black	29	N	N	N	N	N	N	Y	(epidydymorcitis), dehydration	ATN, GRANULOMAS, ZN POSITIVE			N	Y	ATN, GRANULOMAS, ZN POSITIVE	Y	N	N	N	N	N	N	N	N	N		N	N	Y	N	N		76.3333	19.3333	115	57	104	18	36.6	Y	Y	N	N	Y	N	Y	N	N
M	Black	57	Y	N	N	N	N	N	Y	gunshot abdomen - bowel surgery	ATN	Y		N	N	N	N	Y	N	Y	N	N	N	N	N	N		N	N	N	N	N		85	20	125	65		18	36.4	N	N	N	Y	Y	N	Y	N	N
F	White	54	N	N	N	N	N	N	N	aortic dissection-surgery	ATN			Y	N	N	N	Y	N	Y	N	N	N	N	N	Y	Y	N	N	N	N	N		70.3333	19.3333	109	51	94	25		Y	N	Y	N	N	Y	N	N	N
F	Mixed	50	N	Y	N	Y	N	N	Y	gastro,sepsis, recent breast surgey (3/7prior)	ATN	Y		N	N	N	N	Y	N	N	N	N	N	N	Y	Y		N	N	N	N	N		94.6667	21.6667	138	73			36.8	N	N	Y	Y	N	N	N	N	N
F	Black	72	N	Y	N	N	N	N	Y	sepsis	ATN			N	N	N	Y	N	N	N	N	N	N	N	N	N		N	N	Y	N	N		64.6667	17.6667	100	47	87	27	34.3	NA	NA	Y	Y	Y	Y	N	Y	N
M	Mixed	50	N	Y	N	N	N	N	Y	diabetes, IHD, knee abscess	ATN			N	N	N	Y	N	N	N	N	N	N	N	Y	Y	Y	N	N	N	N	N		96	22	140	74	113			N	N	Y	Y	Y	N	Y	N	N
F	Black	25	N	Y	N	N	N	N	Y	pneumonia, septic	ATN			N	N	N	Y	N	N	N	N	N	N	N	N	N		N	N	Y	N	N		91.3333	13.3333	118	78	105	12	36	N	N	Y	Y	Y	Y	N	Y	N
M	Mixed	66	N	Y	N	N	N	N	N	fem-pop byp, toect, contrast, genta,sepsis	ATN			Y	N	N	N	Y	N	Y	N	N	N	Y	Y	Y		N	Y	N	N	N		75	18	111	57	81			N	N	Y	Y	N	N	N	N	N
F	Mixed	46	N	Y	Y	N	N	N	Y	obstr, sepsis,?ovarian mass, neuropathic bladder	ATN			N	N	N	Y	N	N	N	N	N	N	N	Y	N		N	N	N	N	N		60.3333	12.3333	85	48	97	18	36.5	Y	N	N	N	N	N	N	N	N
M	Black	31	N	N	N	N	Y	N	N	HIV, TB,	HIVAN + GRANULOMAS			N	Y	HIVAN+granulomas	Y	N	N	N	N	N	N	N	N	N		N	N	Y	N	N		63.6667	38.6667	141	25	100	24	37.4	N	N	N	Y	Y	N	Y	N	N
F	Black	31	N	Y	N	N	N	N	Y	sepsis, HIV	ASCENDING PYELONEPHRITIS			N	Y	ascending pyelonephritis	Y	N	N	N	N	N	N	N	N	N		Y	N	Y	N	N		82	14	110	68	74	18	35.6	N	N	N	N	N	Y	N	N	N
F	Mixed	50	N	Y	N	N	N	N	Y	bowel obstr, lap, pancreatitis,sepsis	ATN	Y		N	N	N	N	Y	N	Y	N	N	N	N	N	Y		N	N	N	N	N		66.3333	25.3333	117	41		10		N	N	N	N	Y	Y	N	Y	N
M	Mixed	31	N	Y	N	N	N	N	Y	cardiogenic shock from ischaemic CMO,sepsis	ATN			N	N	N	Y	N	N	N	N	N	N	N	N	Y		N	Y	N	N	N		72	14	100	58	58			NA	NA	N	Y	N	N	N	N	N
F	Black	31	N	N	N	N	N	Y	Y	pre-eclampsia	PET			N	N	N	N	N	Y	N	N	N	N	N	N	Y		N	N	N	Y	N		100	20	140	80				Y	N	Y	Y	Y	N	Y	N	N
F	White	44	N	N	N	N	N	N	Y	Thrombotic microangiopathy	TMA			N	N	N	Y	N	N	N	N	N	N	N	N	N		N	N	N	N	N		80.6667	10.6667	102	70	80			Y	N	Y	Y	Y	N	Y	N	N
M	White	45	N	Y	N	N	N	N	N	chronic empyema- thoracotomies, sepsis	ATN	Y		N	N	N	N	Y	N	Y	N	N	N	N	N	N		N	N	N	N	N		62.6667	14.6667	92	48	92	17	36.8	Y	N	N	Y	Y	Y	N	Y	N
F	Black	31	N	Y	N	N	N	Y	Y	pre-eclampsia,sepsis	PET + ATN			N	N	N	N	N	Y	N	N	N	N	N	N	Y		N	N	N	Y	N		93.3333	13.3333	120	80		17		N	N	N	N	N	N	N	N	N
F	Black	70	N	Y	N	N	N	N	N	biliary obstr?cholangio ca, surg proc, sepsis,hypot	ATN	Y		N	N	N	N	Y	N	N	N	N	N	N	N	N		N	N	N	N	N		62.3333	14.3333	91	48	70	12	37.3	N	N	Y	Y	Y	Y	N	N	Y
M	Black	74	N	Y	N	Y	N	N	N	haematological malignancy, sepsis-?cholecystiti	ATN			N	N	N	Y	N	N	N	N	N	N	N	Y	Y		N	N	N	N	N		90	20	130	70	80			N	N	Y	Y	Y	N	Y	N	N
M	White	31	N	Y	N	N	N	N	Y	sepsis, rhabdomy	ATN			N	N	N	Y	N	N	N	N	N	N	N	N	Y	Y	N	N	N	N	N		66.6667	16.6667	100	50	85	14	34.9	NA	NA	N	Y	Y	N	Y	N	N
M	Black	39	Y	Y	N	N	N	N	Y	stab abdomen, sepsis	ATN	Y		N	N	N	N	Y	N	N	N	N	N	N	N	N		N	N	N	N	N		91.3333	14.3333	120	77	90	21	37.5	N	N	N	N	Y	N	N	N	N
F	Mixed	25	N	Y	N	N	N	Y	Y	pre-eclapmsia+abruptio placentae,sepsis	PET + ATN - OBSTETRIC HAEMORRHAGE			N	N	N	N	N	Y	N	N	N	N	N	N	Y		Y	N	N	Y	N		136	27	190	109	104	24	37.1	N	N	N	Y	Y	N	Y	N	N
M	Mixed	74	N	Y	N	Y	N	N	N	post-cystectomy for ca bladder,sepsis	ATN	Y		N	N	N	N	Y	N	Y	N	N	N	N	N	N		N	N	N	N	N		76.6667	21.6667	120	55	49	24		N	N	N	N	N	N	N	N	N
F	Mixed	26	N	N	N	N	N	Y	Y	pre-eclampsia, aspiration pneum post seizure	PET			N	N	N	N	N	Y	N	N	N	N	N	N	Y		N	N	N	Y	N		100	20	140	80	84	23	36	Y	N	N	N	Y	N	Y	N	N
M	Mixed	39	N	N	N	N	N	N	N	post aortic vave replacement for inf. Endocard	ATN			Y	N	N	N	Y	N	N	N	N	N	N	N	N		N	Y	N	N	N		79.3333	15.3333	110	64		19		N	N	N	N	Y	N	Y	N	N
F	Mixed	55	N	Y	N	N	N	N	Y	pyelonephritis, staghorn calculus	PYELONEPHRITIS			N	N	N	Y	N	N	N	N	N	N	N	Y	Y	Y	N	N	N	N	N		94.3333	12.3333	119	82	112		38.4	N	N	N	N	N	N	N	N	N
F	Black	34	N	Y	N	N	N	N	Y	pneumonia, ?ccf	ATN			N	N	N	Y	N	N	N	N	N	N	N	N	N		N	N	N	N	N		111.333	13.3333	138	98	112			Y	Y	Y	Y	Y	N	Y	N	N
M	Black	34	N	Y	N	N	N	N	Y	cardiogenic shock -DCMO,sepsis	ATN			N	N	N	Y	N	N	N	N	N	N	N	N	N		N	N	N	N	N		91.6667	14.6667	121	77	106	126	36.1	Y	N	N	Y	Y	N	N	Y	N
F	Mixed	57	N	Y	Y	N	N	N	Y	obstr, haematur,pyeloneph, vom, ?Ca bowel	OBSTRUCTION			N	N	N	Y	N	N	N	N	N	N	N	N	Y		N	N	N	N	N		71.3333	14.3333	100	57	126	24	36.6	Y	N	N	Y	N	N	N	N	N
F	Mixed	47	N	Y	N	Y	N	N	N	new dx multiple myeloma, sepsis	MYELOMA + SEPSIS			N	N	N	Y	N	N	N	N	N	N	N	N	N		N	N	N	N	N		111.667	20.6667	153	91	104	18	36.2	Y	N	N	N	N	N	N	N	N
M	Mixed	50	N	N	N	N	N	N	N	NSTEMI - cardiogenic shock POST toectomy	ATN	Y		N	N	N	N	Y	N	N	N	N	N	N	Y	Y		N	N	N	N	N		74.3333	11.3333	97	63	54			N	N	N	N	N	N	N	N	N
F	Mixed	54	N	N	Y	Y	N	N	Y	obstruction - bladder ca	OBSTRUCTION			N	N	N	Y	N	N	N	N	N	N	N	N	Y	Y	N	Y	N	N	N		110.333	14.3333	139	96	80			N	N	N	N	N	N	N	N	N
M	Black	44	N	Y	N	N	Y	N	Y	sepsis, dehydration, TB,upper GIT bleed	ATN			N	N	N	Y	N	N	N	N	N	N	N	N	N		N	N	Y	N	N		88.3333	28.3333	145	60	104	40	36.9	N	N	N	N	Y	Y	N	Y	N
F	Black	34	N	Y	N	N	N	N	Y	gastroenteritis, tenofovir, ?meningitis	ATN			N	N	N	Y	N	N	N	N	Y	N	N	N	Y		N	N	Y	N	N		100	17	134	83	144		37.5	Y	N	N	Y	Y	N	Y	N	N
F	Black	40	N	Y	N	N	N	N	Y	gastro,sepsis, tenofovir	ATN			N	N	N	Y	N	N	N	N	Y	N	N	N	N		N	N	Y	N	N		80	20	120	60	70	18	37	Y	N	N	Y	N	N	N	N	N
M	Black	65	N	Y	N	N	N	N	Y	septicaemia, urosepsis	PYELONEPHRITIS			N	N	N	Y	N	N	N	N	N	N	N	Y	Y	Y	N	N	N	N	N		74.3333	18.3333	111	56	135	23	36.4	NA	NA	N	Y	Y	Y	N	Y	N
F	Black	25	N	Y	N	N	N	N	Y	pneumonia	ATN			N	N	N	Y	N	N	N	N	N	N	N	N	Y		N	N	Y	N	N		100.333	13.3333	127	87	111	22		Y	N	N	Y	Y		N	Y	N
F	Mixed	73	N	N	N	N	N	N	Y	gastroenteritis	ATN			N	N	N	Y	N	N	N	N	N	N	N	N	Y		N	N	N	N	N		52	14	80	38	45	15	36	NA	NA	N	Y	N	N	N	N	N
M	Mixed	42	N	Y	N	N	Y	N	N	amikacin, TB, sepsis (pseudomonas -sputum)	ATN			N	N	N	Y	N	N	N	N	N	N	Y	N	N		N	Y	N	N	N		86	16	118	70	84		37	N	N	Y	Y	N	N	N	N	N
M	Mixed	71	Y	Y	N	N	N	N	Y	polytrauma post MVA, fractures,sepsis	ATN	Y		N	N	N	N	Y	N	N	N	N	N	N	N	Y		N	N	N	N	N		72	10	92	62				N	N	Y	Y	N	N	N	N	N
M	Mixed	26	N	Y	N	N	N	N	N	cellulitis post popliteal embolectomy	ATN	Y		N	N	N	N	Y	N	N	N	N	N	N	N	N		N	Y	N	N	Y		45.3333	13.3333	72	32	80		36	N	N	N	Y	Y	Y	N	N	Y
M	Mixed	43	N	N	N	N	N	N	N	gentamicin, ?inf endocarditis	ATN			N	N	N	Y	N	N	Y	N	N	N	Y	N	Y		N	Y	N	N	N		93.3333	13.3333	120	80	70			N	N	N	N	N	N	N	N	N
M	Mixed	80	N	Y	N	Y	N	N	N	sepsis post gastrectomy for ca stomach	ATN	Y		N	N	N	N	Y	N	N	N	N	N	N	N	Y		N	N	N	N	N		85.3333	17.3333	120	68	86		38.3	N	N	Y	Y	N	N	N	N	N
F	Black	69	N	Y	N	N	N	N	Y	gastroenteritis, nosocomial sepsis	ATN			N	N	N	Y	N	N	N	N	N	N	N	N	Y		N	Y	N	N	N		93.3333	13.3333	120	80	108	36		N	N	N	Y	Y	Y	N	Y	Y
F	Black	33	N	N	N	N	N	N	Y	c/s for abruptio, fetal death	ATN - OBSTETRIC HAEMORRHAGE		Y	N	N	N	N	N	Y	N	N	N	N	N	N	Y		N	N	N	N	N		106.667	16.6667	140	90	100			N	N	Y	Y	N	N	N	N	N
F	Black	24	N	N	N	N	N	N	Y	gastric oulet obstr - diarrhoea	ATN			N	N	N	Y	N	N	N	N	N	N	N	N	N		N	N	N	N	N		80	10	100	70	60		34.9	N	N	Y	Y	N	N	N	N	N
F	Black	17	Y	N	N	N	N	N	N	gunshot abd - bilat renal injuries -ICU pt	ATN	Y		N	N	N	N	Y	N	N	N	N	N	N	N	N		N	N	N	N	N		65.3333	18.3333	102	47	132	24	38.4	Y	N	Y	Y	N	N	N	N	N
F	Mixed	71	N	N	Y	N	N	N	N	obstruction	OBSTRUCTION			N	N	N	Y	N	N	N	N	N	N	N	Y	Y		N	N	N	N	N		117.667	24.6667	167	93			35	N	Y	N	N	N	N	N	N	N
M	Black	24	N	Y	N	N	Y	N	N	ileus, diss TB, crypt. Mening, amikacin, TENOF	ATN			N	N	N	Y	N	N	N	N	Y	N	Y	N	N		N	N	Y	N	N		72	14	100	58	104	28	36	Y	Y	Y	Y	N	N	N	N	N
M	Mixed	91	N	N	N	N	N	N	N	cardiogenic shock	ATN			N	N	N	Y	N	N	N	N	N	N	N	N	Y		Y	N	N	N	N		74.6667	12.6667	100	62		24		N	N	N	Y	N	N	N	N	N
F	Black	44	N	Y	N	N	Y	N	N	pneumonia, TB, herbal meds, vomiting	ATN			N	N	N	Y	N	N	N	Y	N	N	N	N	N		N	Y	Y	N	N		83.3333	18.3333	120	65	117	34	36.6	N	N	N	N	Y	N	Y	N
F	Mixed	70	N	Y	N	N	N	N	Y	urosepsis, gentamicicn	PYELONEPHRITIS + ATN			N	N	N	Y	N	N	N	N	N	N	Y	Y	Y		Y	Y	N	N	N		91	16	123	75	89	16	36.2	N	N	N	N	Y	N	Y	N	N
M	White	73	N	Y	N	N	N	N	Y	gangrenous appendicitis, c. diff,sepsis	ATN	Y		N	N	N	N	Y	N	Y	N	N	N	N	N	N		N	N	N	N	N		57	17	91	40	114			N	N	Y	Y	Y	Y	Y	Y	N
M	Mixed	50	N	N	N	N	N	N	N	acute pancreatitis, DKA	ATN			N	N	N	Y	N	N	N	N	N	N	N	Y	Y	Y	N	N	N	N	N		69	12	93	57				N	N	Y	Y	Y	N	N	Y	N
M	Mixed	63	N	N	N	N	N	N	N	post MVR +TV annuloplasty	ATN			Y	N	N	N	Y	N	N	N	N	N	N	N	Y		N	Y	N	N	N		78.6667	28.6667	136	50	88	16	38.2	N	N	Y	Y	N	Y	N	N	N
F	Black	37	N	N	N	N	N	Y	Y	pre-clampsia+IUD	ATN			N	N	N	N	N	Y	N	N	N	N	N	N	N		N	N	Y	Y	N		90	20	130	70	130	25	37.1	N	N	Y	Y	Y	N	Y	N	N
F	Black	37	N	Y	N	N	N	N	Y	toxin ingestion for infertility,sepsis	ATN			N	N	N	Y	N	N	N	Y	N	N	N	N	N		N	N	N	N	N		91.3333	12.3333	116	79	130		37	N	N	N	Y	Y	N	Y	N	N
F	Mixed	30	N	Y	N	N	N	Y	Y	pre-eclampsia,sepsis	PET + ATN			N	N	N	N	N	Y	N	N	N	N	N	N	N		N	N	N	N	N		113.333	18.3333	150	95	110			N	N	Y	Y	Y	N	Y	N	N
M	Bangladeshi	42	N	Y	N	N	N	N	N	raised intra-abd press post op,sepsis	ABDOMINAL HYPERTENSION	Y		N	N	N	N	Y	N	N	N	N	N	N	N	N		N	N	N	N	N		66	15	96	51	65			Y	N	N	Y	Y	Y	N	Y	N
M	Black	24	N	Y	N	N	N	N	Y	?RPGN,sepsis	CRESENTIC MCGN			N	Y	CRESCENTS, MCGN	Y	N	N	N	N	N	N	N	N	N		N	N	N	N	N		106.333	15.3333	137	91	105		37.6	Y	N	Y	Y	Y	N	Y	N	N
M	Black	64	N	N	N	N	N	N	Y	cardiodgenic shock - cardiorenal syndr	ATN			N	N	N	Y	N	N	N	N	N	N	N	N	N		N	Y	N	N	N		80	16	112	64			36	NA	NA	N	Y	Y	N	N	N	Y
M	Mixed	49	N	N	N	N	N	N	Y	necrotising fasciitis	ATN	Y		N	N	N	N	Y	N	N	N	N	N	N	Y	N		N	N	N	N	N		86	17	120	69	101	18	36.7	N	N	Y	Y	Y	N	Y	N	N
M	Black	31	N	N	N	N	N	N	Y	gastroenteritis, tenofovir	ATN			N	N	N	Y	N	N	N	N	Y	N	N	N	N		N	N	Y	N	N		72.3333	14.3333	101	58	113	26		N	N	N	Y	N	N	N	N	N
M	Black	39	N	N	N	N	N	N	Y	?tenofovir	ATN + GRANULOMAS			N	Y	ATN, GRANULOMAS	Y	N	N	Y	N	Y	N	N	N	N		N	N	Y	N	N		96.6667	15.6667	128	81	87	28	35.6	N	N	N	Y	Y	N	Y	N	N
F	White	69	N	Y	N	N	N	N	Y	infective gastroenteritis, sepsis	ATN			N	N	N	Y	N	N	N	N	N	N	N	N	Y	Y	N	N	N	N	N		112	13	138	99	60	24	35.7	Y	Y	Y	Y	Y	N	Y	N	N
F	Black	38	N	N	N	N	N	N	Y	PUO, liver dysf, tenofovir	ATN			N	N	N	Y	N	N	N	N	Y	N	N	Y	Y		N		Y	N	N		96.6667	16.6667	130	80	110	28	36	Y	N	N	N	N	N	N	N	N
M	Black	40	N	N	N	N	N	N	Y	acute pancteatitis - hypertriglyceridaemia	ATN			N	N	N	Y	N	N	N	N	N	N	N	N	N		N	N	N	N	N		84.3333	19.3333	123	65	98			N	N	Y	Y	N	N	N	N	N
M	Mixed	68	N	Y	N	N	N	N	N	urosepsis, voltaren	PYELONEPHRITIS, AIN			N	N	N	Y	N	N	Y	N	N	Y	N	N	Y		N	Y	N	N	N		83.3333	13.3333	110	70	70	16	36	Y	N	Y	Y	N	N	N	N	N
M	White	53	N	Y	Y	N	N	N	N	overdiuresis post CABG, obstruction,sepsis	ATN			Y	N	N	N	Y	N	N	N	N	N	N	N	Y		N	Y	N	N	N		86.6667	16.6667	120	70	86		37	N	N	Y	Y	N	N	N	N	N
M	Mixed	40	N	N	N	N	N	N	N	post AVR for severe AR	ATN			Y	N	N	N	Y	N	N	N	N	N	N	N	Y	Y	N	Y	N	N	N		96.6667	10.6667	118	86	110	18	37	N	N	Y	Y	N	N	N	N	N
F	Mixed	64	N	Y	N	N	N	N	N	post CABG - pneumonia	ATN			Y	N	N	N	Y	N	N	N	N	N	N	Y	Y		N	Y	N	N	N		65	11	87	54		22		N	N	Y	Y	N	N	N	N	N
F	Black	31	N	N	N	N	N	N	Y	lupus nephritis-new dx	CRESCENTIC + NECROTISING LN CLASS V			N	Y	LN V + NECROTISING LESIONS + CRESCENTS	Y	N	N	N	N	N	N	N	N	Y		N	N	N	N	N		109	19	147	90	105	15	36.5	Y	N	Y	N	N	N	N	N	N
M	Black	60	N	Y	N	N	N	N	Y	pneumonia, diarrhoea, tenofovir	ATN			N	N	N	Y	N	N	Y	N	Y	N	N	N	N		N	N	Y	N	N		92	17	126	75	106		36	N	N	N	Y	N	N	N	N	N
M	Black	42	N	Y	N	N	N	N	N	recurrent peptic ulcer revision, sepsis,CONTRAST	ATN			N	N	N	N	Y	N	Y	N	N	N	N	N	N		N	N	N	N	N		88.3333	13.3333	115	75	110			N	N	Y	Y	N	N	N	N	N
F	Mixed	40	N	N	N	N	N	N	Y	rhabd, status epilept, aspiration,? DVT	RHABDOMYOLYSIS			N	N	N	Y	N	N	N	N	N	N	N	N	N		N	N	N	N	N		103.667	22.6667	149	81			37	Y	N	Y	Y	Y	N	Y	N	N
F	Mixed	50	N	Y	N	N	N	N	Y	gastroenteritis - non salmonella typhi	ATN			N	N	N	Y	N	N	N	N	N	N	N	N	N		N	N	N	N	N		76.6667	10.6667	98	66	80			Y	N	Y	N	N	N	N	N	N
F	Black	63	N	Y	N	N	N	N	Y	HIV, sepsis	ATN			N	N	N	Y	N	N	N	N	N	N	N	N	N		N	N	Y	N	N		90.3333	22.3333	135	68	97	20	36.2	Y	N	Y	Y	N	N	N	N	N
M	Mixed	59	N	Y	N	N	N	N	Y	septic arthritis, diarrhoea	ATN			N	N	N	Y	N	N	N	N	N	N	N	N	Y		N	N	N	N	N		60.6667	7.66667	76	53	99	16	36.5	NA	NA	Y	Y	Y	Y	N	Y	Y
F	Mixed	54	N	Y	N	N	N	N	Y	pneumonia	ATN			N	N	N	Y	N	N	N	N	N	N	N	Y	Y		N	N	N	N	N		99	14	127	85	60			NA	NA	N	Y	Y	Y	N	Y	N
M	Black	43	N	N	N	N	N	N	Y	cardiogenic shock-DCMO, Aflutter	ATN			N	N	N	Y	N	N	N	N	N	N	N	N	Y		N	Y	N	N	N		41.3333	10.3333	62	31	60			NA	NA	N	Y	Y	Y	N	N	Y
M	Mixed	56	N	Y	N	N	N	N	Y	ETOH induced pancreatitis, Duodenal bleed,sepsis	ATN			N	N	N	N	Y	N	N	Y	N	Y	N	Y	Y		N	N	N	N	N		75.3333	19.3333	114	56	142	21	35.4	NA	NA	N	Y	Y	N	Y	Y	N
M	Mixed	58	N	N	N	N	N	N	N	post AKA for acute limb ischaemia - rhabdomyl	ATN	Y		N	N	N	N	Y	N	N	N	N	N	N	N	Y		N	M	N	N	N		83.3333	13.3333	110	70	70	15	36.5	N	N	Y	Y	N	N	N	N	N
M	Black	66	N	Y	N	N	N	N	Y	upper GIT bleed,sepsis	ATN			N	N	N	N	Y	N	N	N	N	N	N	N	N		N	N	N	N	N		67	11	89	56	82	20	37	N	N	N	N	Y	Y	N	Y	N
F	Mixed	87	N	Y	Y	N	N	N	Y	urosepsis, ubstruction, dehydration	OBSTRUCTION + PYELON			N	N	N	Y	N	N	N	N	N	N	N	N	N		N	N	N	N	N		103	15	133	88	119		39	N	N	Y	Y	N	N	N	N	N
M	Mixed	65	N	Y	N	N	N	N	N	TVCAD,CABG, ischaemic bowel,sepsis	ATN			Y	N	N	N	Y	N	N	N	N	N	N	N	N		N	Y	N	N	N		47	22	91	25	116	40	37	N	N	N	N	Y	Y	N	N	Y
M	Black	20	Y	N	N	N	N	N	Y	crush syndrome - mob violence	RHABBDOMYOLYSIS			N	N	N	N	Y	N	N	N	N	N	N	N	N		N	N	N	N	N		89.3333	18.3333	126	71	91	18	37.2	Y	N	Y	N	Y	N	Y	N	N
F	Black	38	N	Y	N	N	N	N	Y	pneumonia	ATN			N	N	N	Y	N	N	N	N	N	N	N	N	Y		N	N	Y	N	N		65.3333	24.3333	114	41	112	12	36.1	N	N	Y	Y	Y	Y	Y	N	Y
M	Mixed	56	N	Y	N	N	N	N	Y	pneumonia,septic shock	ATN			N	N	N	Y	N	N	N	N	N	N	N	Y	Y		N		N	N	N		54	14	82	40	136	22	38	N	N	N	Y	Y	Y	N	N	Y
F	Black	55	N	Y	N	N	N	N	Y	pneumonia-exclude lung ca, DKA, VTs	ATN			N	N	N	Y	N	N	N	N	N	N	N	Y	N		N	N	N	N	N		72.3333	12.3333	97	60	126	36	39	NA	NA	N	Y	Y	Y	N	N	Y
M	Mixed	53	N	Y	Y	N	N	N	Y	obstrction, calc,septic shock	OBSTRUCTION + PYELON			N	N	N	Y	N	N	N	N	N	N	N	N	N	Y	N	N	N	N	N		59	13	85	46	160	24	40	N	N	Y	N	N	Y	N	N	N
F	Mixed	53	N	Y	N	N	Y	N	Y	PTB/pneumonia, volatern for back ache	ATN			N	N	N	Y	N	N	N	N	N	Y	N	N	N		N	N	N	N	N		99.6667	18.6667	137	81	84	38	36	N	N	N	Y	Y	N	Y	N	N
F	Mixed	38	N	N	N	N	Y	N	Y	Acute interstitial nephritis ?TB RX	AIN			N	N	N	Y	N	N	N	N	N	Y	N	N	Y		N	N	N	N	N		71	13	97	58	67	26	34.5	N	N	N	N	Y	N	Y	N	N
M	Black	39	Y	Y	N	N	N	N	Y	MVA passeng, C-T spine inj, nosoc sepsis	ATN			N	N	N	N	Y	N	N	N	N	N	N	N	N		N	N	Y	N	N		82	15	112	67	103	20	38	N	N	N	Y	Y	Y	N	Y	N
M	Black	64	N	Y	N	N	N	N	N	perf DU-exclude ca, nosoc pneum+shock	ATN	Y		N	N	N	N	Y	N	Y	N	N	N	N	N	Y		N	N	N	N	N		79	19	117	60	88	20	36	Y	N	Y	Y	Y	N	Y	N	N
M	Mixed	63	N	Y	N	N	N	N	Y	PUO?leptospirosis, nosoc sepsis, diarrhoea	ATN			N	N	N	Y	N	N	N	N	N	N	N	N	N		N	N	N	N	N		80	20	120	60	70	20	39	N	N	N	Y	N	N	N	N	N
M	Mixed	62	N	Y	N	N	N	N	N	Acute nephritic syndr, septic eczema	ACUTE POST INFECTIOUS GN			N	Y	ACUTE PIGN	Y	N	N	N	N	N	N	N	N	N		N	N	N	N	N		93.3333	13.3333	120	80	105	25	36.2	Y	N	N	N	N	N	N	N	N
M	Black	37	N	Y	N	N	Y	N	N	pneumonia, TB	ATN			N	N	N	Y	N	N	N	N	N	N	N	N	N		N	N	Y	N	N		75	17	109	58	70		36.4	N	N	N	N	N	N	N	N	N
M	Mixed	54	N	Y	N	N	Y	N	Y	diarrhoea, pneumonia-TB	ATN			N	N	N	Y	N	N	N	N	N	N	N	Y	Y		N	N	Y	N	N		114	28	170	86	65		35	N	N	N	Y	Y	N	Y	N	N
F	White	57	N	N	N	N	N	N	N	cardiogenic - AS, seizure	ATN			N	N	N	Y	N	N	N	N	N	N	N	N	Y		N	Y	N	N	N		74.6667	17.6667	110	57	81	20	36.2	N	Y	Y	Y	Y	N	N	N	N
M	Black	32	N	Y	N	N	Y	N	Y	TB,diarrh, seps, hepB, acute hepatitis,amik, spirol	ATN			N	N	N	Y	N	N	N	N	N	N	Y	N	N		N	N	Y	N	N		90	20	130	70	82	10		Y	N	N	Y	Y	N	Y	N	N
M	Mixed	34	N	Y	N	N	N	N	Y	pneumonia, ?liver abscess recently -?PIGN, tik	ATN			N	N	N	Y	N	N	N	N	N	Y	N	Y	N		N	N	N	N	Y		82	10	102	72	95	33	36	N	N	N	Y	Y	N	Y	N	N
M	Mixed	56	N	Y	N	N	N	N	N	upper GIT bleed, nosocomial sepsis, colistin	ATN			N	N	N	N	Y	N	N	N	N	Y	N	Y	Y		N	N	N	N	N		61	16	93	45	120			Y	N	N	Y	Y	Y	N	Y	N
M	Black	32	N	Y	N	N	N	N	Y	pneumonia+herbal meds	ATN			N	N	N	Y	N	N	N	Y	N	N	N	N	N		N	N	N	N	N		71.3333	21.3333	114	50	115	14	35.9	N	Y	Y	N	Y	Y	N	Y	N
M	Mixed	73	N	N	N	N	N	N	N	post CABG LIMA bleed	ATN			Y	N	N	N	Y	N	N	N	N	N	N	Y	Y		N	Y	N	N	N		75	20	115	55	80	25	36.4	N	N	N	Y	Y	Y	Y	N	N
M	Mixed	65	N	Y	N	N	N	N	Y	pneumonia, hypotension-shock	ATN			N	N	N	Y	N	N	N	N	N	N	N	N	N	Y	N	N	N	N	N		90	16	122	74	116	24	38.4	Y	N	Y	Y	Y	N	Y	N	N
M	Mixed	38	Y	Y	N	N	N	N	Y	MVA drv-chest trma, card arst, fat emb,rhabd,seps	RHABBDOMYOLYSIS	Y		N	N	N	N	Y	N	N	N	N	N	N	N	N		N	N	N	N	N		80.6667	16.6667	114	64	95	26		Y	Y	Y	Y	N	Y	N	N	N
F	Mixed	38	N	Y	N	N	N	Y	Y	pre-eclampsia,sepsis	PET			N	N	N	N	N	Y	N	N	N	N	N	N	Y		N	N	N	Y	N		100	20	140	80	100	14		N	N	N	Y	N	N	N	N	N
M	Black	24	Y	Y	N	N	N	N	Y	stab chest - liver injury, sepsis	ATN	Y		N	N	N	N	Y	N	N	N	N	N	N	N	Y		N	N	N	N	N		75.6667	22.6667	121	53	88		37.5	Y	N	N	N	Y	Y	Y	N	N
F	Mixed	24	N	N	N	N	N	Y	Y	pre-eclampsia+abruptio placentae	PET, ATN - OBSTETRIC HAEMORRHAGE			N	N	N	N	N	Y	N	N	N	N	N	N	N		N	N	N	Y	N		88.6667	16.6667	122	72	133	18		N	N	Y	N	Y		Y	N	N
F	Black	52	Y	Y	N	N	N	N	Y	polytrauma-MVA pedestrian, sepsis	ATN	Y		N	N	N	N	Y	N	N	N	N	N	N	Y	N		N	N	N	N	N		71.6667	17.6667	107	54	120	28	38.3	N	N	Y	Y	N	Y	N	N	N
M	Mixed	42	N	N	N	N	N	N	N	VT storm, cardiac failure, IHD	ATN			N	N	N	Y	N	N	N	N	N	N	N	N	Y		N	Y	N	N	N		79	14	107	65			36	Y	N	N	N	Y	N	N	Y	N
M	Mixed	54	N	Y	N	N	N	N	Y	thromboemb,infarcts+renal,contrast,sepsis	EMBOLI,ATN			N	N	N	N	Y	N	N	N	N	Y	N	N	Y		N	N	N	N	N		71.6667	15.6667	103	56	108	34	38.5	N	N	N	Y	Y	Y	N	Y	N
F	Mixed	67	N	Y	N	N	N	N	N	ischaemic-necrotic bowel post CABG,sepsis	ATN			Y	N	N	N	Y	N	Y	N	N	N	N	N	Y		N	Y	N	N	N		68.3333	13.3333	95	55	56			N	N	Y	Y	Y	Y	N	Y	N
F	Mixed	57	N	Y	N	N	N	N	N	chemoRx for multiple myeloma,sepsis, amikacin	ATN			N	N	N	Y	N	N	N	N	N	N	Y	N	Y		N	N	N	N	N		86.6667	16.6667	120	70	120	16	38	N	N	Y	Y	Y	Y	Y	N	Y
M	Black	40	N	Y	N	N	N	N	Y	severe pneumonia + ?TB	ATN			N	N	N	Y	N	N	N	N	N	N	N	N	N		N	N	Y	N	N		58.6667	14.6667	88	44	110	16	37.4	N	N	N	Y	Y	Y	Y	N	N
F	Mixed	50	Y	Y	N	N	N	N	Y	GSW abd, pneumonia, septic shock	ATN	Y		N	N	N	N	Y	N	N	N	N	N	N	N	N		N	N	N	N	N		82	12	106	70	141	20		N	Y	N	Y	N	Y	N	N	N
F	Mixed	71	N	N	N	N	N	N	N	post CABG hypotension	ATN			Y	N	N	N	Y	N	N	N	N	N	N	Y	Y		N	Y	N	N	N		85.3333	10.3333	106	75	100	15	37.3	N	N	Y	N	N	N	N	N	N
F	Black	47	N	Y	N	N	N	N	N	post AVR&MVR, hypotension,sepsis	ATN			Y	N	N	N	Y	N	N	N	N	N	N	Y	Y		N	N	N	N	N		59.6667	15.6667	91	44	77		39	N	N	Y	Y	N	N	N	N	N
F	Mixed	50	N	Y	N	N	N	N	Y	septic shock - pyelonephritis, dehydration	PYELON, ATN			N	N	N	Y	N	N	N	N	N	N	N	Y	Y	Y	N	N	N	N	N		90	10	110	80	84	14	36	Y	Y	Y	Y	Y	N	Y	N	N
F	Mixed	69	N	N	N	N	N	N	Y	lithium toxicity, dehydration	ATN			N	N	N	Y	N	N	N	N	N	Y	N	N	N		N	N	N	N	N		103	14	131	89	78	20		N	N	N	N	Y	N	Y	N	N
M	Black	32	N	Y	N	N	N	N	Y	pneumonia, HIV, MCGN	ATN			N	N	N	Y	N	N	N	N	N	N	N	N	N	Y	N	N	Y	N	N		87.3333	15.3333	118	72	93	18	35.4	Y	N	N	Y	N	N	N	N	N
F	Black	44	N	Y	N	N	N	N	Y	septic shock-gastroenteritis, HIV	ATN			N	N	N	Y	N	N	N	N	N	N	N	N	N		N	N	Y	N	N		73	14	101	59	104		37	N	N	Y	Y	Y	Y	N	Y	N
F	Mixed	25	N	N	N	N	N	Y	Y	pre-eclampsia+seizure, abruptio placentae	PET, ATN - OBSTETRIC HAEMORRHAGE			N	N	N	N	N	Y	N	N	N	N	N	N	N		N	N	N	N	N		106.667	16.6667	140	90	100	14	37	Y	N	Y	Y	N	N	N	N	N
F	Black	19	N	Y	N	N	N	N	Y	pyelonephritis in pregnany, hydronephrosis	PYELON			N	N	N	N	N	Y	N	N	N	N	N	N	N		N	N	N	N	N		73.3333	13.3333	100	60	90	16		Y	N	Y	Y	N	N	N	N	N
M	White	77	N	Y	N	N	N	N	N	post CABG + AVR for severe AS - hypot,sepsis	ATN			Y	N	N	N	Y	N	N	N	N	N	N	N	Y		N	Y	N	N	N		69.3333	12.3333	94	57	80	16	39	N	N	Y	Y	N	N	N	N	N
M	Black	66	N	Y	N	N	N	N	N	?cardiogenic shock, sepsis	ATN			N	N	N	Y	N	N	N	N	N	N	N	N	Y		N	Y	N	N	N		68	19	106	49	75		37	N	N	N	N	Y	N	N	Y	N
M	Mixed	49	N	Y	N	N	N	N	Y	thoraco-abdominal aortic dissection, sepsis	ATN			Y	N	N	N	Y	N	Y	N	N	N	N	N	Y	Y	N	N	N	N	N		63.3333	15.3333	94	48	73	20		N	N	Y	Y	Y	Y	N	Y	N
F	Mixed	62	N	Y	N	N	N	N	Y	septic shock, new dx diabetes	ATN			N	N	N	Y	N	N	N	N	N	N	N	Y	N		N	N	N	N	N		92.3333	33.3333	159	59	128		37.8	N	N	N	N	Y	Y	N	Y	N
M	Black	49	N	Y	N	N	N	N	N	cardiogenic shoc- DCMO, pneumonia	ATN			N	N	N	Y	N	N	N	N	N	N	N	N	N		N	Y	N	N	N		69	8	85	61	101		36	N	N	Y	Y	N	N	N	N	N
F	Mixed	62	N	Y	N	N	N	N	Y	perforated peptic ulcer+sepsis	ATN	Y		N	N	N	N	Y	N	N	N	N	N	N	Y	N		N	N	N	N	N		116	28	172	88	101	24	32.3	N	N	Y	N	N	Y	N	N	N
M	Mixed	67	N	Y	N	N	N	N	N	post AAA repair, sepsis	ATN			Y	N	N	N	Y	N	Y	N	N	N	N	Y	Y		N	Y	N	N	N		70.3333	19.3333	109	51	132		31.2	N	N	Y	Y	N	N	N	N	N
M	Mixed	53	Y	Y	N	N	N	N	Y	abdo trauma-MVA+contrast, sepsis	ATN	Y		N	N	N	N	Y	N	Y	N	N	N	N	Y	Y		N	Y	N	N	N		90.6667	14.6667	120	76				N	N	Y	Y	N	N	N	N	N
M	Black	44	N	Y	N	N	N	N	Y	?tenofovir+sepsis	ATN			N	N	N	Y	N	N	N	N	Y	N	N	N	Y		N	N	Y	N	N		82	18	118	64	95	24	36.2	NA	NA	N	Y	Y	N	Y	N	N
M	Mixed	41	N	N	N	N	N	N	Y	Alch pancreatitis, DKA	ATN			N	N	N	Y	N	N	N	N	N	Y	N	N	Y		N	N	N	N	N		102.333	33.3333	169	69	102	28	36	N	N	N	N	Y	N	Y	N	N
F	Black	38	N	N	N	N	N	N	Y	abruptio placentae, c-section	ATN - OBSTETRIC HAEMORRHAGE		Y	N	N	N	N	N	Y	N	N	N	N	N	N	Y		N	N	Y	Y	N		103.333	13.3333	130	90	92			Y	N	N	Y	N	N	N	N	N
M	White	45	N	N	N	N	N	N	Y	HSP	NECROTISING LESIONS, GRANULOMA			N	Y	HSP, NECROTISING LESIONS, GRANULOMA	Y	N	N	N	N	N	N	N	N	N		N	N	N	N	N		113.333	19.3333	152	94	82	16		N	N	N	N	N	N	N	N	N
M	Mixed	36	N	N	N	N	N	N	Y	?tenofovir ATN/?rifampicin AIN	ATN + INTERSTITIAL HIVAN			N	Y	ATN, INT HIVAN	Y	N	N	N	N	N	Y	N	N	N	Y	N	N	Y	N	N		85.3333	13.3333	112	72				Y	N	N	N	N	N	N	N	N
F	Black	29	N	N	N	N	N	N	Y	abruptio placentae, PPH, tenofovir	ATN - OBSTETRIC HAEMORRHAGE			N	N	N	N	N	Y	N	N	Y	N	N	N	N		N	N	Y	N	N		83.3333	13.3333	110	70	70	18	36.9	N	N	N	N	N	N	N	N	N
M	Black	35	N	N	N	N	N	N	N	ATN secondary to gentamycin	ATN			N	N	N	Y	N	N	N	N	N	N	Y	N	N		N	Y	N	N	N		70	20	110	50	50		35.9	Y	N	N	N	N	N	N	N	N
F	Black	27	N	N	N	N	N	Y	Y	pre-eclampsia	PET			N	N	N	N	N	Y	N	N	N	N	N	N	Y		N	N	N	Y	N		106.667	16.6667	140	90	102			Y	N	Y	Y	N	N	N	N	N
M	Mixed	31	N	N	N	N	N	N	Y	nephrotic syndrome	MESANGIAL PROLIFERATIVE GN + ATN + GRANULOMAS			N	Y	Mesangioprliferative GN + ATN + granulomas	Y	N	N	N	N	N	N	N	N	N		N	N	N	N	N		113.333	13.3333	140	100	80	18	36.4	Y	N	N	N	N	N	N	N	N
M	Black	36	N	N	N	N	Y	N	N	TB Rx, NSAIDs, ?HIVAN	AIN			N	N	N	Y	N	N	N	N	N	Y	N	N	N		N	N	Y	N	N		73.3333	8.33333	90	65	100		36.4	Y	N	N	N	N	N	N	N	N
M	Mixed	30	Y	Y	N	N	N	N	Y	gunshot abd-L. nephrectomy, sepsis	ATN	Y		N	N	N	N	Y	N	N	N	N	N	N	N	N		N	N	N	N	N		84.3333	24.3333	133	60		17	37.6	N	N	N	Y	Y	N	Y	N	N
F	Black	40	N	Y	N	N	Y	N	Y	diarrhoea, seizures, PTB, sepsis	INTERSTITIAL NEPHRITIS + HIVAN			N	Y	HIVAN+interstitial nephritis	Y	N	N	N	N	N	N	N	N	N	Y	N	N	Y	N	N		56	13	82	43	117		36.5	N	N	N	Y	Y	Y	N	Y	N
F	Black	54	N	N	N	N	N	N	Y	lupus nephritis	MESANGIAL PROLIFERATIVE gn + ATN			N	Y	mesangioprliferative GN + ATN	Y	N	N	N	N	N	N	N	N	Y		N	N	N	N	N		73.3333	13.3333	100	60	102	18		Y	N	N	N	N	N	N	N	N
M	Mixed	65	N	N	N	N	N	N	N	dehydration	ATN			N	N	N	Y	N	N	N	N	N	N	N	Y	Y		N	N	N	N	N		99.3333	15.3333	130	84	84	24		N	N	N	Y	N	N	N	N	N
F	Mixed	75	N	Y	N	N	N	N	Y	diarrhoea,?drugs - augmentin, lsx, sepsis,ccf	ATN,AIN			N	N	N	Y	N	N	N	N	N	Y	N	Y	Y		N	Y	N	N	N		86	9	104	77	62			Y	N	Y	Y	N	N	N	N	N
M	Black	32	N	N	N	N	N	N	Y	nephritic/nephrotic	CRESCENTIC MCGN			N	Y	CRESCENTS, MCGN	Y	N	N	N	N	N	N	N	N	N		N	N	N	N	N		85	18	121	67	96		37.7	Y	N	N	N	N	N	N	N	N
F	Black	26	N	N	N	N	N	N	Y	vomiting	ATN			N	N	N	Y	N	N	N	N	N	N	N	N	N		N	N	Y	N	N		90	10	110	80	72	20	36	N	N	N	N	N	N	N	N	N
F	Mixed	14	N	N	N	N	N	N	Y	nephrotic syndrome	CRESCENTIC LN CLASS IV			N	Y	MCGN, CRESCENTIC, LN IV	Y	N	N	N	N	N	N	N	N	N		N	N	N	N	N		86.6667	16.6667	120	70				N	N	N	N	N	N	N	N	N
F	Black	22	N	N	N	N	N	N	Y	arthralgia cough, fever, weight loss	CRESCENTC MCGN ?LN CLASS IV + ATN			N	Y	MCGN, CRESCENTIC ?LN IV, ATN	Y	N	N	N	N	N	N	N	N	N		N	N	N	N	N		86.6667	26.6667	140	60			36.5	N	N	N	N	N		N	N	N
F	Black	23	N	N	N	N	N	N	Y	lupus nephritis (new dx)	CRESCENTIC MCGN ? LN CLASS IV			N	Y	MCGN, CRESCENTIC ?LN IV	Y	N	N	N	N	N	N	N	N	Y		N	N	N	N	N		96.6667	16.6667	130	80	100	24	35	Y	N	N	N	N	N	N	N	N
M	Mixed	50	N	N	Y	N	N	N	Y	obstruction+?rif induced AIN	OBSTRUCTION, AIN			N	N	N	Y	N	N	N	N	N	N	N	N	N		N	N	N	N	N		77.3333	17.3333	112	60	100		37.4	Y	Y	Y	Y	N	N	N	N	N
M	Black	75	N	Y	N	N	Y	N	N	vomiting - dehydration - DILI, TB, HIV, seps, tenof	ATN			N	Y	ATN	Y	N	N	N	N	Y	N	N	N	N		N	N	Y	N	N		93.3333	13.3333	120	80	92		36.8	N	N	Y	Y	Y	N	Y	N	N
M	Mixed	75	N	Y	N	N	N	N	Y	diabetes, pelvic mass, sepsis	ATN			N	N	N	Y	N	N	N	N	N	N	N	Y	Y		N	N	N	N	N		82.3333	23.3333	129	59	100	16	39	N	N	N	N	Y	Y	Y	Y	N
M	Mixed	55	N	Y	N	N	N	N	Y	multilobar pneumonia, septic shock	ATN			N	N	N	Y	N	N	N	N	N	N	N	Y	Y		N	N	N	N	N		68	17	102	51	134	16	38	Y	N	N	N	Y	Y	N	Y	N
F	Black	42	N	Y	N	N	N	N	N	sepsis post AKA	ATN	Y		N	N	N	N	Y	N	N	N	N	N	N	Y	Y		N	N	N	N	N		86.6667	16.6667	120	70	100			N	N	N	N	Y	N	Y	N	N
M	Mixed	32	N	Y	N	N	N	N	Y	methanol poisoning, sepsis	ATN			N	N	N	Y	N	N	N	N	N	Y	N	N	N		N	N	N	N	N		125.333	25.3333	176	100	78	30	36	N	N	N	N	Y	Y	N	N	Y
F	Mixed	31	N	Y	N	N	N	N	Y	necrotizing GN, IgA/HSP, sepsis	NECROTISING LESIONS, IgA			N	Y	necrotising lesions, IgA	Y	N	N	N	N	N	N	N	N	N		N	N	Y	N	N		86.6667	16.6667	120	70	92		36	Y	Y	N	N	N	N	N	N	N
M	Mixed	49	N	N	N	N	N	N	Y	acute pancreatitis, DKA	ATN			N	N	N	Y	N	N	N	N	N	N	N	N	N		N	N	N	N	N		119.667	14.6667	149	105	138	40	37.1	NA	NA	N	N	N	N	N	N	N
F	Mixed	57	N	Y	N	N	N	N	Y	acute heart failure - hypertensive, sepsis	ATN			N	N	N	Y	N	N	N	N	N	N	N	N	Y		N	N	N	N	N		74.6667	21.6667	118	53	76	14		N	N	N	Y	N	N	N	N	N
M	White	68	N	N	N	Y	N	N	N	septic shock post cholangio ca resection	ATN	Y		N	N	N	N	Y	N	Y	N	N	N	N	N	Y		N	N	N	N	N		60.3333	11.3333	83	49	122			N	N	N	N	N	Y	N	N	N
F	Black	58	Y	N	N	N	N	N	Y	humeral fracture, shock?PE, DKA	ATN	Y		N	N	N	N	Y	N	N	N	N	N	N	Y	Y		N	N	N	N	N		56	16	88	40			33	N	N	N	N	Y	Y	N	Y	N
M	Mixed	52	N	Y	N	N	N	N	Y	boehave syndr, septic shock	ATN			N	N	N	N	Y	N	Y	N	N	N	N	N	Y		N	N	N	N	N		57	16	89	41		32		N	N	Y	Y	N	N	N	N	N
M	White	54	N	N	N	N	N	N	Y	decompensated alchoholic liver dis-upper GI bld	ATN			N	N	N	Y	N	N	N	N	N	Y	N	Y	N		N	N	N	N	N		64.6667	12.6667	90	52				N	N	N	Y	N	N	N	N	N
M	Black	34	Y	Y	N	N	N	N	Y	gunshot abd,sepsis	ATN	Y		N	N	N	N	Y	N	N	N	N	N	N	N	N		N	N	N	N	N		92.6667	16.6667	126	76	122			N	N	N	N	Y	N	Y	Y	N
F	Mixed	36	N	Y	N	N	N	N	Y	abruptio placentae,TAH, cardio resp arrest,sepsis	ATN - OBSTETRIC HAEMORRHAGE	Y		N	N	N	N	N	Y	N	N	N	N	N	N	N		N	N	N	Y	N		66	16	98	50	126	23	38.2	N	N	Y	N	Y	Y	N	Y	N
M	Mixed	14	N	N	N	N	N	N	Y	status epilepticus, hypotension	ATN			N	N	N	Y	N	N	N	N	N	N	N	N	N		N	N	N	N	N		100.333	17.3333	135	83	75	37		N	N	N	N	N	N	N	N	N
M	Mixed	54	N	Y	N	N	N	N	Y	ethylene glyc,organoph poisoning, sepsis	ATN			N	N	N	Y	N	N	N	N	N	Y	N	N	N		N	N	N	N	N		68.3333	14.3333	97	54	112		37.6	N	N	N	N	Y	N	N	Y	N
M	Mixed	58	N	N	N	N	N	N	Y	upper GIT bleed, hypotension	ATN			N	N	N	Y	N	N	N	N	N	N	N	N	N		N	N	N	N	N		79.3333	22.3333	124	57	129	23		N	N	Y	Y	N	N	N	N	N
F	Mixed	63	N	Y	N	N	N	N	N	prepyloric ulcer repair, sepsis	ATN	Y		N	N	N	N	Y	N	Y	N	N	N	N	Y	Y		N	N	N	N	N		62	21	104	41	102	18	38.5	N	N	N	Y	Y	Y	N	Y	N
M	White	60	N	Y	N	N	N	N	N	post CABG+AVR,sepsis,ccf	ATN			Y	N	N	N	Y	N	N	N	N	N	N	N	Y		N	Y	N	N	N		70.6667	15.6667	102	55	60			N	N	Y	Y	N	N	N	N	N
M	White	30	N	N	N	N	N	N	Y	heroine od	ATN			N	N	N	Y	N	N	N	N	N	Y	N	N	N		N	N	N	N	Y		73.3333	17.3333	108	56				N	N	N	N	N	N	N	N	N
F	Mixed	34	N	N	N	N	N	N	Y	?RPGN	ACUTE POST INFECTIOUS GN - POST STREP GN			N	Y	ACUTE POST STREP GN/PIGN	Y	N	N	N	N	N	N	N	N	N		N	N	N	N	N		88.3333	12.3333	113	76			36.8	Y	N	N	N	N	N	N	N	N
M	Black	37	Y	Y	N	N	N	N	Y	stab left brachial artery, neck, arm,sepsis	ATN	Y		N	N	N	N	Y	N	N	N	N	N	N	N	N		N	N	N	N	N		122.333	31.3333	185	91	91			N	N	Y	Y	N	N	N	N	N
M	Black	18	N	Y	N	N	N	N	Y	pneumonia,septic shock, rickettsial infection	ATN			N	N	N	Y	N	N	N	N	N	N	N	N	N		N	N	N	N	N		66	18	102	48	90		37	N	N	N	Y	Y	Y	N	Y	N
M	White	78	N	Y	N	N	N	N	N	AVR-biopr valve,CABG,SVT,sepsis	ATN			Y	N	N	N	Y	N	N	N	N	N	N	N	N		N	Y	N	N	N		78.3333	11.3333	101	67	120		35.8	Y	N	N	Y	N	N	N	N	N
M	Black	52	N	Y	N	N	N	N	Y	severe pneumonia	ATN			N	N	N	Y	N	N	N	N	N	N	N	N	N		N	N	N	N	N		64.3333	15.3333	95	49	134		37.9	N	N	N	N	Y	Y	N	Y	N
M	Mixed	21	Y	N	N	N	N	N	Y	crush/assault-rhabdom	RHABBDOMYOLYSIS			N	N	N	N	Y	N	N	N	N	N	N	N	N		N	N	N	N	Y		123.333	28.3333	180	95	99		37	N	N	Y	Y	Y	N	Y	N	N
M	Mixed	28	N	N	N	N	N	N	Y	HIV,tik-rhabdom,dermato?,cardiog shock	RHABBDOMYOLYSIS			N	N	N	Y	N	N	N	N	N	Y	N	N	N		N	N	Y	N	Y		90	20	130	70	100		36.4	N	N	N	N	N	N	N	N	N
F	White	42	N	N	N	N	N	N	N	haematemesis - chronic alchoholic liver disease	ATN			N	N	N	Y	N	N	N	N	N	Y	N	N	N		Y	N	N	N	N		77.3333	17.3333	112	60	82		36	N	N	N	N	Y	N	Y	N	N
M	Mixed	36	N	N	N	N	N	N	Y	acute pancreatitis - alchoholic	ATN			N	N	N	Y	N	N	N	N	N	Y	N	N	N		N	N	N	N	N		88.3333	17.3333	123	71	130		37.2	N	N	Y	Y	Y	N	N	Y	N
F	Black	77	Y	Y	N	N	N	N	Y	MVA ped,sepsis-acinetobacter	ATN			N	N	N	N	Y	N	N	N	N	Y	N	N	Y		N	N	N	N	N		79.6667	29.6667	139	50	72	19	35.7	N	N	Y	N	Y	N	Y	N	N
M	Mixed	18	N	Y	N	N	N	N	Y	malig hypert, takayasu's-renal inv,sepsis	MALIG HYPERT, ATN			N	N	N	Y	N	N	N	N	N	N	N	N	Y	Y	N	N	N	N	N		90.6667	22.6667	136	68				N	N	Y	Y	Y	N	Y	N	N
M	Black	66	N	N	N	N	N	N	Y	diarrhoea	ATN			N	N	N	Y	N	N	N	N	N	N	N	Y	Y		N	Y	N	N	N		66.6667	16.6667	100	50	122	19	35	N	N	N	N	N	N	N	N	N
F	Black	40	N	Y	N	N	N	N	Y	inf endocard, gallstone pancreatitis, sepsis	ATN			N	N	N	Y	N	N	N	N	N	N	Y	N	N		N	Y	N	N	N		79	17	113	62	83			N	N	N	N	Y	N	N	Y	N
M	Black	50	N	Y	N	N	N	N	Y	pneumonia, HIV, acute liver injury	ATN			N	N	N	Y	N	N	N	N	N	Y	N	N	N		N	N	Y	N	N		118.667	13.6667	146	105	108	26	34.9	Y	N	N	N	N	N	N	N	N
M	Mixed	65	N	N	N	N	N	N	N	infl retroperit mass, contrast	ATN			N	N	N	Y	N	N	Y	N	N	N	N	N	N	Y	N	N	N	N	N		106.667	16.6667	140	90				N	N	N	N	Y	N	Y	N	N
M	Mixed	51	N	Y	N	N	N	N	N	surg for diss aort aneur, hpt, per vasc dis,sepsis	ATN			Y	N	N	N	Y	N	Y	N	N	N	N	N	Y		N	N	N	N	N		89	17	123	72	83	17	36.8	Y	N	Y	Y	Y	Y	N	Y	N
F	Black	38	N	Y	N	N	N	Y	Y	pre-eclampsia, abruptio placentae,sepsis	PET + ATN - OBSTETRIC HAEMORRHAGE			N	N	N	N	N	Y	N	N	N	N	N	N	Y		N	N	N	Y	N		120	20	160	100				N	N	Y	Y	N	N	N	N	N
M	Mixed	61	N	Y	N	N	N	N	Y	?gastric ca, weight loss,sepsis	ATN			N	N	N	Y	N	N	N	N	N	N	N	N	Y		N	Y	N	N	N		72.6667	27.6667	128	45	90		36	N	N	N	N	Y	N	N	Y	N
M	Black	42	N	Y	N	N	N	N	N	HIV, syphilitic aortic regurg,sepsis	ATN			N	N	N	Y	N	N	N	N	N	N	N	N	N		N	Y	Y	N	N		63.3333	13.3333	90	50	110			N	N	N	Y	Y	Y	N	Y	N
M	Mixed	69	N	N	N	N	N	N	Y	acute cor syndr, CCF	ATN			N	N	N	Y	N	N	N	N	N	N	N	Y	N		N	Y	N	N	N		63.6667	19.6667	103	44	33		35.6	Y	N	N	N	Y	N	Y	N	N
M	Black	20	N	N	N	N	N	N	Y	pulmonary renal syndrome, hypert urgency	MALIG HYPERTE			N	N	N	Y	N	N	N	N	N	N	N	N	N		N	N	N	N	N		116.667	26.6667	170	90	110			N	N	N	Y	Y		N	Y	N
F	Mixed	29	N	Y	N	N	N	N	Y	rhabdo, DIC, rash ? Rickettsia,sepsis	RHABBDOMYOLYSIS			N	N	N	Y	N	N	N	N	N	N	N	N	N		N	N	N	N	N		97	13	123	84			38.4	Y	N	N	N	Y		Y	N	N
F	Mixed	59	N	N	N	N	N	N	Y	gastroenteritis	ATN			N	N	N	Y	N	N	N	N	N	N	N	Y	Y		N	N	N	N	N		67.3333	17.3333	102	50	76		35.9	Y	N	N	Y	N	N	N	N	N
M	Mixed	67	N	N	N	N	N	N	Y	stroke, bowel abstruction	ATN			N	N	N	Y	N	N	N	N	N	N	N	N	Y		N	N	N	N	N		123	28	179	95		18	36.3	N	N	N	N	N	N	N	N	N
M	Black	40	N	N	N	N	N	N	Y	vomiting, tenofovir, rifampicin	ATN,AIN			N	N	N	Y	N	N	N	N	Y	Y	N	N	N		N	N	Y	N	N		117	22	161	95	121	24	36	Y	N	N	Y	N	N	N	N	N
M	White	63	N	Y	N	N	N	N	N	post lap for bowel obstr,sepsis	ATN	Y		N	N	N	N	Y	N	N	N	N	N	N	N	N		N	N	N	N	N		105	14	133	91	123	13	38.4	Y	N	Y	Y	N	N	N	N	N
M	Mixed	74	N	N	N	N	N	N	Y	GORD,hypotension	ATN			N	N	N	Y	N	N	N	N	N	N	N	N	Y		N	Y	N	N	N		64.3333	10.3333	85	54	117		37	N	N	N	N	N	N	N	N	N
F	Mixed	50	N	Y	N	N	N	N	Y	respiratory failure -type 2, sepsis	ATN			N	N	N	Y	N	N	N	N	N	N	N	N	Y		N	N	N	N	N		73.6667	10.6667	95	63	116		38.9	N	N	Y	Y	Y	Y	N	Y	N
F	Mixed	63	N	N	N	N	N	N	Y	?RPGN, ?crescentic	CRESCENTIC MCGN + DRUG REACTION			N	Y	ACUTE MCGN, CRESCENTIC, DRUG REACTION	Y	N	N	N	N	N	N	N	N	N		N	Y	N	N	N		83.3333	13.3333	110	70	81	18	36.8	Y	N	Y	N	Y	N	Y	N	N
M	Mixed	55	N	Y	N	N	N	N	N	lap-diverticular dis, sepsis - candidaemia	ATN	Y		N	N	N	N	Y	N	Y	N	N	N	N	N	N		N	N	N	N	N		75	20	115	55	74			Y	N	Y	Y	Y	N	N	Y	N
M	Black	59	N	Y	N	N	N	N	Y	ATN-?rhabd-seizures, sepsis-asp pneum,cardic arr	RHABBDOMYOLYSIS			N	N	N	Y	N	N	N	N	N	N	N	N	Y	Y	N	Y	N	N	N		96	9	114	87	90	8	36	N	N	N	N	Y	N	Y	N	N
M	Mixed	47	N	N	N	N	N	N	N	contrast-right AKA for critical limb ischaemia	ATN	Y		N	N	N	N	Y	N	Y	N	N	N	N	Y	Y		N	Y	N	N	N		99.6667	17.6667	135	82	100	16		N	N	Y	Y	N	N	N	N	CKD
M	Mixed	38	N	Y	N	N	N	N	Y	pneumonia, spine injury	ATN			N	N	N	N	Y	N	N	N	N	N	N	N	N		N	N	N	N	N		80	14	108	66	120	50	36.4	N	N	N	N	N	N	N	N	N
M	White	63	N	Y	N	N	N	N	N	post elective AAA repair,sepsis	ATN			Y	N	N	N	Y	N	N	N	N	N	N	N	Y		N	Y	Y	N	N		126.667	21.6667	170	105	64	16	37.6	N	N	Y	Y	N	N	N	N
F	Mixed	45	N	N	N	N	N	N	Y	rhabdomyl secondary to antipsychotic drug OD	RHABBDOMYOLYSIS			N	N	N	Y	N	N	N	Y	N	Y	N	N	N		N	N	N	N	N		103.333	18.3333	140	85	95			Y	N	N	N	N	N	N	N	N
M	Black	29	N	Y	N	N	Y	N	Y	pneumonia, TB Rx,new dx HIV	ACUTE POST INFECTIOUS GN - POST STREP GN			N	Y	ACUTE POST STREP GN/PIGN	Y	N	N	N	N	N	Y	N	N	N		N	Y	Y	N	N		89.6667	20.6667	131	69	86	18	35.5	N	N	N	N	N	N	N	N	N
M	Mixed	52	N	Y	N	N	N	N	N	post CABG hypotension,sepsis	ATN			Y	N	N	N	Y	N	N	N	N	N	N	Y	Y		N	Y	N	N	N		73.3333	13.3333	100	60	99	21	36	Y	N	Y	Y	N	Y	N	N	N
M	Black	29	N	N	N	N	N	N	Y	?Pylonephritis/calculi, contrast - NO SEPS ON BX	ACUTE DRUG REACTION - EOSINOPHILS, GRANULOMA			N	Y	Acute drug reaction, eosinophils, granulomas	Y	N	N	Y	N	N	N	N	N	N		N	N	N	N	N		83.3333	23.3333	130	60	60	14	36	Y	N	N	Y	Y	N	Y	N	N
M	Mixed	44	N	N	N	N	N	N	N	post CABG	ATN			Y	N	N	N	Y	N	N	N	N	N	N	Y	N	Y	N	Y	N	N	N		54	14	82	40		20		N	N	Y	Y	Y	Y	N	N	Y-CITRATE
M	Mixed	58	N	N	N	N	N	N	N	post carotid surgery	ATN			Y	N	N	N	Y	N	N	N	N	N	N	N	N		N	N	N	N	N		104.333	5.33333	115	99	99	14	38	N	Y	Y	Y	N	N	N	N	N
F	White	69	N	Y	N	N	N	N	N	post neurosurg, dysph,dehydr, asp pneum,seps	ATN	Y		N	N	N	N	Y	N	N	N	N	N	N	Y	Y		N	Y	N	N	N		95	15	125	80	100	20	38	Y	N	Y	Y	N	N	N	N	N
M	Black	24	Y	Y	N	N	N	N	Y	crush syndrome - mob violence,sepsis	RHABBDOMYOLYSIS			N	N	N	N	Y	N	N	N	N	N	N	N	N		N	N	N	N	N		83.3333	23.3333	130	60	120	24	36	Y	Y	Y	Y	N	N	N	N	N
M	Mixed	44	N	Y	N	N	N	N	Y	post lap-peptic ulcer, transfusion reaction,sepsis	ATN	Y		N	N	N	N	Y	N	N	N	N	Y	N	N	N		N	N	N	N	N	101	101	0			100	18	37.9	N	N	N	N	Y		Y	N	N
M	Black	48	N	N	N	N	N	N	Y	?tenofovir ATN/?rifampicin+bactrim AIN	ATN,AIN			N	N	N	Y	N	N	N	N	Y	Y	N	N	N		N	N	Y	N	N		88	11	110	77	90	18	35.7	Y	Y	Y	Y	N	N	N	N	N
M	Black	30	N	N	N	N	N	N	Y	malignant hypertension	MALIG HYPERT			N	N	N	Y	N	N	N	N	N	N	N	N	N		N	N	N	N	N		106.667	26.6667	160	80	80		36	N	N	N	N	N	N	N	N	N
M	White	53	N	Y	N	N	N	N	Y	upper GI bleed, amphoB, pneum	ATN	Y		N	N	N	Y	N	N	N	N	N	Y	N	N	N		N	N	Y	N	N		76.6667	16.6667	110	60	90	16	36.5	N	N	N	Y	Y	N	Y	N	N
M	Black	28	Y	Y	N	N	N	N	Y	MVA-polytrauma,sepsis	ATN	Y		N	N	N	N	Y	N	Y	N	N	N	N	N	N		N	N	N	N	N	82	0	0						N	N	N	N	Y	Y	N	Y	N
F	Black	35	N	Y	N	N	N	N	Y	vomiting-dehydration, shock, pyelonephritis	HIVAN + ?ATN - CHECK			N	Y	HIVAN, ON 23/01/2014	Y	N	N	N	N	N	N	N	N	N	Y	N	N	Y	N	N		64.6667	10.6667	86	54	91		35.9	Y	Y	N	N	N	N	N	N	N
M	Mixed	65	N	Y	N	N	N	N	N	post lap-int obstruction,sepsis	ATN	Y		N	N	N	N	Y	N	N	N	N	N	N	N	N		N	N	N	N	N		76.3333	19.3333	115	57			38		Y	Y	Y	Y	Y	N	Y	N
M	Mixed	40	N	Y	N	Y	N	N	Y	sepsis,dehydration-ca esophagus	ATN			N	N	N	Y	N	N	N	N	N	N	N	N	N		N	N	N	N	N		89.6667	17.6667	125	72	92		35	N	N	N	Y	Y	N	Y	N	N
F	Black	44	N	N	N	N	N	N	Y	?tenofovir ATN/?rifampicin AIN	ATN,AIN			N	N	N	Y	N	N	N	N	Y	Y	N	N	N		N	N	Y	N	N		93.3333	20.3333	134	73	90			N	N	N	N	N	N	N	N	N
F	Black	55	N	Y	N	N	N	N	Y	pneumonia, nausea+vomiting,?tenofovir	ATN			N	N	N	Y	N	N	N	N	Y	Y	N	N	Y		N	N	Y	N	N		96.6667	6.66667	110	90			37.8	N	N	Y	Y	Y		N	Y	Y-CITRATE
F	Mixed	37	N	Y	N	N	N	N	Y	sepsis, RECENT MISCARRIAGE	ATN			N	N	N	N	N	Y	N	N	N	N	N	N	N		N	N	Y	N	N		80	10	100	70	80		38.3		N	Y	Y	N	N	N	N	N
F	Black	38	N	N	N	Y	N	N	N	acute leukaemia	ATN			N	N	N	Y	N	N	N	N	N	N	N	N	N		N	N	Y	N	N		0	0						N	N	N	N	N		N	N	N
M	Mixed	74	N	Y	N	N	N	N	N	post repair ruptured TAA,hypotension,sepsis	ATN			Y	N	N	N	Y	N	N	N	N	N	N	N	Y	Y	N	Y	N	N	N	81	81	12	105	69	85	14	37.2	N	N	Y	Y	Y	Y	N	N	Y-CITRATE
M	Mixed	63	N	Y	N	N	N	N	Y	post lap for ruptured appendicitis	ATN	Y		N	N	N	N	Y	N	N	N	N	N	N	N	Y		N	N	N	N	N		84	14	112	70	120	20		N	N	Y	Y	Y	N	N	Y	N
M	Black	48	N	Y	N	N	N	N	Y	pyuria -frank pus	PYELON			N	N	N	Y	N	N	N	N	N	N	N	N	Y		N	N	Y	N	N		68.3333	12.3333	93	56	121	14	36	Y	N	N	N	Y	N	N	Y	N
M	Black	37	N	N	N	N	Y	N	Y	?ATN -tdf, AIN-rif,TB	ATN + HIVAN			N	Y	ATN, HIVAN	Y	N	N	N	N	Y	Y	N	N	N	Y	N	N	Y	N	N		80	20	120	60	96		39.2	N	N	Y	Y	N	N	N	N	N
F	Black	43	N	Y	N	N	N	N	Y	herbal remedies/?RPGN/?hypert,sepsis	ATN,AIN			N	N	N	Y	N	N	N	Y	N	N	N	N	Y		N	N	N	N	N		67.3333	19.3333	106	48	103				Y	N	N	Y	N	N	N	Y
M	Black	24	N	Y	N	N	N	N	Y	ETOH pancr,sepsis, NSAIDs - grandpa, herbal meds	ATN,AIN			N	N	N	N	Y	N	N	Y	N	Y	N	N	N		N	N	N	N	N		97.6667	33.6667	165	64				N	N	N	N	Y		Y	N	N
F	Black	43	Y	Y	N	N	N	N	Y	Polytrauma, train accident,sepsis	ATN	Y		N	N	N	N	Y	N	Y	N	N	N	N	N	N		N	N	N	N	N		71.3333	23.3333	118	48	143		37.7	N	N	Y	Y	Y	N	N	Y	N
F	White	81	N	Y	N	N	N	N	N	post AVReplacement for AS,sepsis	ATN			Y	N	N	N	Y	N	N	N	N	N	N	N	Y		N	N	N	N	N		56.6667	16.6667	90	40				N	N	Y	Y	N	N	N	N	N
M	Mixed	47	N	Y	N	N	N	N	Y	gallstone pancreatitis?,sepsis	ATN			N	N	N	N	Y	N	N	N	N	N	N	N	Y		N	N	N	N	N		62.6667	15.6667	94	47	132	28		N	N	Y	Y	Y	N	N	Y	N
M	Mixed	63	N	N	N	N	N	N	N	T6/7 dicscitis	ATN			N	N	N	N	Y	N	N	N	N	N	N	Y	Y	Y	N	Y	N	N	N		87.6667	21.6667	131	66	78	28	36.1	Y	Y	Y	N	N	N	N	N	N
F	Mixed	53	N	N	N	N	Y	N	Y	RENAL TB,ATN - FROM BX	ATN, GRANULONAS, INTERSTITIAL FIBROSIS			N	Y	GRANULOMAS, ATN, INT FIBROSIS	Y	N	N	N	N	N	N	N	N	N	Y	N	N	N	N	N		80	20	120	60	85	20		Y	N	N	N	N	N	N	N	N
F	Mixed	50	N	N	N	N	N	N	N	Crohn's disease - fistulising, ?nosocomial pneum	ATN			N	N	N	Y	N	N	N	N	N	N	N	N	N	Y	N	N	N	N	N		77.3333	18.3333	114	59	107	18	37		Y	Y	N	Y	Y	N	N	Y
F	Mixed	22	Y	N	N	N	N	N	Y	GSW abd, rt buttock,rt renal art - nrphrect	ATN	Y		N	N	N	N	Y	N	Y	N	N	N	N	N	N		N	N	N	N	N		55	15	85	40	125			N	N	Y	Y	Y	Y	N	N	Y-CITRATE
M	White	48	Y	N	N	N	N	N	Y	MVA-polytrauma	ATN	Y		N	N	N	N	Y	N	Y	N	N	N	N	N	N		N	N	N	N	N		111.667	16.6667	145	95	108	24	36	Y	N	Y	Y	N	N	N	N	N
M	White	53	N	N	N	N	N	N	N	post cardiac transplant	ATN			Y	N	N	N	Y	N	N	N	N	N	N	N	N		N	Y	N	N	N		78.3333	18.3333	115	60	77	16	36.4	N	N	Y	Y	N	N	N	N	N
M	Mixed	62	N	N	N	N	N	N	Y	diarrhoea	ATN			N	N	N	Y	N	N	N	N	N	N	N	N	Y	Y	N	N	N	N	N		71.6667	11.6667	95	60	70			N	N	N	Y	N	N	N	N	N
F	Mixed	29	N	Y	N	N	N	N	Y	SVT-hypot,sepsis-?source,?AZT-met acidosis	ATN			N	N	N	Y	N	N	N	N	N	N	N	N	N		N	N	Y	N	N		69	15	99	54	147	32	40	N	N	Y	Y	N	Y	N	N	N
M	White	72	N	N	N	N	N	N	Y	diarrrhoea,?UTI	ATN			N	N	N	Y	N	N	N	N	N	N	N	N	N	Y	N	Y	N	N	N		70	10	90	60	60			Y	N	N	N	Y	N	N	Y	N
F	Mixed	24	N	Y	N	N	N	N	Y	lupus nephritis+strep sepsis - retropharyn abscess	ATN			N	N	N	Y	N	N	N	N	N	N	N	N	N	Y	N	N	N	N	N		66.6667	11.6667	90	55				N	N	N	N	Y		N	N	Y
M	Mixed	29	N	Y	Y	N	N	N	Y	obstr uropathy(urethral)+septic shock-rt nephrect	OBSTRUCTION	Y		N	N	N	N	Y	N	N	N	N	N	N	N	N		N	N	N	N	N		62	26	114	36				N	N	Y	Y	Y	Y	N	N	Y-CITRATE
F	Mixed	74	N	N	Y	Y	N	N	Y	obstr urop, TCC bladder	OBSTRUCTION			N	N	N	N	Y	N	N	N	N	N	N	N	Y		N	N	N	N	N		116.667	30.6667	178	86	104		35.4	N	N	N	N	N	N	N	N	N
F	Black	83	N	N	N	N	N	N	Y	?AIN sec to antibiotics?cause	AIN			N	N	N	Y	N	N	N	N	N	Y	N	N	Y		N	N	N	N	N		66.6667	16.6667	100	50	110		33.9	Y	Y	N	N	Y	N	Y	N	N
M	Mixed	67	N	Y	N	N	N	N	Y	AR sec to culture neg inf endocarditis,sepsis	ATN			N	N	N	Y	N	N	N	N	N	N	N	N	Y		Y	N	N	N	N		81.6667	21.6667	125	60	62	32		N	N	Y	N	N	Y	N	N	N
M	Mixed	40	N	N	N	N	N	N	Y	CCF sec to AR	ATN			N	N	N	Y	N	N	N	N	N	N	N	Y	Y	Y	N	N	N	N	N		93.3333	13.3333	120	80				N	N	N	N	N	N	N	N	N
M	Chinese	39	N	N	N	N	N	N	Y	diarrhoea, chronic hepB	ATN			N	N	N	Y	N	N	N	N	N	N	N	N	Y		N	N	N	N	N		88.3333	14.3333	117	74	84	14	35.7	Y	N	N	N	N	N	N	N	N
M	Black	29	Y	N	N	N	N	N	Y	rhabdomyl+polytrauma sec to community assault	RHABBDOMYOLYSIS			N	N	N	N	Y	N	N	N	N	N	N	N	N		N	N	N	N	N		98.6667	15.6667	130	83	130	14		Y	N	Y	N	N	N	N	N	N
M	Black	29	N	N	N	N	N	N	Y	diarrhoea,?new dx HIV	ATN			N	N	N	Y	N	N	N	N	N	N	N	N	N		N	N	Y	N	N		109.667	12.6667	135	97	125	34	35.5	N	N	Y	Y	Y	N	Y	N	N
F	Black	63	N	N	N	N	N	N	Y	hypoperfusion sec to constr pericarditis	ATN			N	N	N	Y	N	N	N	N	N	N	N	N	N		N	Y	N	N	N		75	15	105	60	92	20	35.5	Y	Y	Y	Y	Y	N	N	Y	N
M	Black	30	Y	Y	N	N	N	N	Y	rhabdomyl+polytrauma-comm assault,sepsis	RHABBDOMYOLYSIS			N	N	N	N	Y	N	N	N	N	N	N	N	N		N	N	N	N	N		105.667	19.6667	145	86	100		35	Y	N	Y	Y	Y	N	N	Y	N
M	Mixed	62	N	Y	N	N	N	N	Y	pneumonia-sepsis,HIV	ATN			N	N	N	Y	N	N	N	N	N	N	N	N	Y	Y	N	N	Y	N	N		88.3333	23.3333	135	65	110		36	N	N	N	N	Y	N	N	Y	N
M	Mixed	42	N	Y	N	N	N	N	N	nephrect,aortic aneursym repair,hypot,sepsis	ATN			Y	N	N	N	Y	N	Y	N	N	N	N	N	Y	Y	N	N	N	N	N		58.3333	11.3333	81	47		16		N	N	Y	Y	Y		N	Y	N
M	Black	29	Y	N	N	N	N	N	Y	stab rt subclavian	ATN	Y		N	N	N	N	Y	N	Y	N	N	N	N	N	N		N	N	N	N	N		65	15	95	50	115	60	37.2	N	N	N	N	Y		N	Y	Y-CITRATE
M	Mixed	67	N	N	N	N	N	N	Y	?RPGN - see biopsy	HYPERTENSION, CRENATION, ?ATN, INT FIBROSIS			N	Y	HPT WITH CRENATION, ?ATN, INT FIBROSIS	Y	N	N	N	N	N	N	N	N	Y	Y	N	N	N	N	N		85.3333	21.3333	128	64	84	18	35.1	Y	N	N	N	N	N	N	N	N
F	Mixed	64	N	Y	N	N	N	N	Y	community acqu pneum, vomiting&diarrhoea	ATN			N	N	N	Y	N	N	N	N	N	N	N	N	Y		N	N	Y	N	N		72.3333	16.3333	105	56	105	16	37.5	N	N	Y	Y	Y	N	Y	N	N
M	White	64	N	N	N	N	N	N	Y	ACEI insevere Aortic stenosis	ATN			N	N	N	Y	N	N	N	N	N	Y	N	N	N		N	Y	N	N	N		71.6667	6.66667	85	65	76			N	N	N	N	Y	N	N	N	Y
M	Mixed	69	N	N	N	N	Y	N	Y	AIN-rif, vomiting-dehydration - see biopsy results	ATN, EXCLUDE LCDD			N	Y	ATN, EXCLUDE LCDD	Y	N	N	N	N	N	Y	N	Y	N		N	N	N	N	N		100	25	150	75	120	22		Y	N	N	N	N		N	N	N
M	Mixed	50	N	Y	N	N	N	N	Y	Post strep GN, salmonella septicaemia, cellulitis	ACUTE POST INFECTIOUS GN - POST STREP GN			N	Y	ACUTE POST STREP GN/PIGN	Y	N	N	N	N	N	N	N	Y	Y		N	N	N	N	N		101.667	21.6667	145	80				N	N	Y	Y	Y	N	Y	N	N
F	Black	19	N	Y	N	N	N	N	Y	?ethylene glycol poisoning-non-suicide,sepsis	ATN			N	N	N	Y	N	N	N	N	N	Y	N	N	N		N	N	N	N	N		89.3333	15.3333	120	74	130	22	38		Y	Y	Y	N	N	N	N	N
F	Black	36	N	Y	N	N	N	N	Y	malig hypert, ?tenofovir	MALIG HYPERT, ASCENDING PYLELON, HIVAN			N	Y	HIVAN, MALIG HPT, ASC PYELONEPHRITIS	Y	N	N	N	N	Y	N	N	N	Y	Y	N	N	Y	N	N		114.667	14.6667	144	100	90	22		N	N	N	N	N	N	N	N	N
M	Black	50	N	Y	N	N	N	N	Y	?ATN - tenofovir,urosepsis	ATN, PYELON			N	N	N	Y	N	N	N	N	Y	N	N	N	Y		N	N	Y	N	N		91	19	129	72	84	22		Y	N	N	N	N	N	N	N	N
M	Mixed	40	N	N	N	N	N	N	Y	MAHA-TTP	TMA - MAHA			N	N	N	Y	N	N	N	N	N	N	N	N	Y		N	N	N	N	N		73.3333	13.3333	100	60	82			N	N	N	N	Y	Y	Y	N	N
M	Black	30	N	Y	N	N	N	N	Y	sepsis - comm acqu pneumonia,?ATN-TDF/bactrim	ATN,AIN			N	N	N	Y	N	N	N	N	Y	Y	N	N	N		N	N	Y	N	N		69	20	109	49	95	36	35.7	N	N	Y	Y	Y	N	Y	N	N
M	White	51	N	Y	N	N	N	N	Y	sepsis - mediastinitis-perf esoph-meat bolus	ATN			N	N	N	N	Y	N	Y	N	N	N	N	N	Y		N	N	N	N	N		80.3333	19.3333	119	61	129	20	39.4	N	N	N	Y	Y	N	N	Y	N
M	White	31	N	N	N	N	N	N	N	ATN - NSAIDs, dehydr,?rhabdo - post fall, contrast	ATN,AIN			N	N	N	Y	N	N	N	N	N	Y	N	N	N		N	N	N	N	N		101.667	11.6667	125	90	75		30	N	N	N	N	N	N	N	N	N
M	Mixed	67	N	Y	N	N	N	N	Y	septic shock	ATN			N	N	N	Y	N	N	N	N	N	N	N	Y	Y		N	N	N	N	N		74.6667	13.6667	102	61	108		36.6	N	N	N	Y	Y	Y	N		Y
M	White	61	N	N	N	N	N	N	Y	obstructive jaundice - gall stones, laparotomy	ATN	Y		N	N	N	N	Y	N	Y	N	N	N	N	N	Y		N	N	N	N	N		86.6667	17.6667	122	69	82			N	N	N	N	Y		N	N	Y
M	Black	42	N	Y	N	N	N	N	Y	septic shock - pneum, pancreatitis	ATN			N	N	N	Y	N	N	N	N	N	Y	N	N	Y		N	N	Y	N	N		61.6667	16.6667	95	45				N	N	Y	Y	Y	Y	N	Y	N
F	Mixed	59	N	N	N	N	N	N	N	post AVR for AS	ATN			Y	N	N	N	Y	N	N	N	N	N	N	Y	Y		N	Y	N	N	N		68.6667	19.6667	108	49	63			N	N	Y	Y	N	Y	N	N	N
F	White	60	N	Y	N	N	N	N	N	septic shock post elective cataract surg, DILI-?SBP	ATN	Y		N	N	N	N	Y	N	N	N	N	Y	N	Y	N		N	N	N	N	N		73.3333	13.3333	100	60	73	17		N	N	Y	Y	Y	N	N	Y	N
M	White	68	N	Y	N	N	N	N	Y	sepsis - perianal+uro,liver cirrhosis decomp	ATN			N	N	N	Y	N	N	Y	N	N	N	N	N	N		N	N	N	N	N		93.3333	33.3333	160	60	113	20	37	N	N	Y	Y	Y	N	N	Y	N
F	Mixed	44	N	Y	N	N	N	N	Y	sepsis - IUD, pneumonia in preg	ATN			N	N	N	N	N	Y	N	N	N	N	N	Y	Y		N	N	N	Y	N		95.3333	4.33333	104	91	127	32	38	N	N	N	Y	Y	N	Y	Y	Y-CTTRATE
M	Mixed	23	Y	N	N	N	N	N	Y	gunshot abdomen -left kidney	ATN	Y		N	N	N	N	Y	N	Y	N	N	N	N	N	N		N	N	N	N	N		136.667	26.6667	190	110	130	40		N	N	Y	Y	Y	N	Y	N	N
M	Mixed	31	N	Y	N	N	N	N	Y	?malig hypert - acute on chronic kid dis	MALIG HYPERTE, ASCENDING PYELON, INT FIBROSIS			N	Y	MALIG HPT, ASCENDING PYELO, INT FIBROSIS	Y	N	N	N	N	N	N	N	N	Y	Y	N	N	N	N	N		136.333	28.3333	193	108	102		afeb	Y	N	N	N	Y	N	Y	N	N
M	Black	32	Y	N	N	N	N	N	Y	polytrauma - hit by train, laparotomy	ATN	Y		N	N	N	N	Y	N	Y	N	N	N	N	N	N		N	N	N	N	N		95.6667	4.66667	105	91	96	27	37.5	N	N	N	Y	Y	N	Y	N	N
M	Black	18	Y	N	N	N	N	N	Y	stab heart +tamponade	ATN	Y		N	N	N	N	Y	N	N	N	N	N	N	N	N		N	N	N	N	N		96.6667	14.6667	126	82	94	14	36.2		Y	Y	N	Y	N	Y	N	N
M	Mixed	38	N	Y	N	N	N	N	N	urosepsis - klebsiella	PYELON			N	N	N	Y	N	N	N	N	N	N	N	Y	N	Y	N	N	N	N	N		86.6667	16.6667	120	70	100			Y	N	Y	Y	Y		Y	N	N
F	Black	41	N	N	N	N	N	N	Y	ATN - tenofovir	ATN			N	N	N	Y	N	N	N	N	Y	N	N	Y	Y	Y	N	N	Y	N	N		80.6667	24.6667	130	56				Y	N	N	N	Y	N	Y	N	N
F	Mixed	73	N	N	N	N	N	N	Y	NSTEMI-post CABG	ATN			Y	N	N	N	Y	N	N	N	N	N	N	N	N		N	Y	N	N	N		59	18	95	41	120		36.3	Y	N	N	N	N	N	N	N	N
F	Black	37	N	Y	Y	N	N	N	Y	urosepsis, tubo-ovarian abscess - obstr uropathy	OBSTRUCTION			N	N	N	Y	N	N	N	N	N	N	N	N	N		N	N	Y	N	N		66.6667	16.6667	100	50			afeb	Y	Y	N	N	N	N	N	N	N
M	Mixed	58	N	Y	N	N	N	N	Y	severe com acqu pneumonia	ATN			N	N	N	Y	N	N	N	N	N	N	N	N	N		N	N	N	N	N		86.6667	23.6667	134	63	105	23	36	N	N	N	Y	Y	N	Y	N	N
M	Black	82	N	N	N	N	N	N	N	intra&post op hypot - THR revision - ATN	ATN	Y		N	N	N	N	Y	N	N	N	N	N	N	N	Y		N	N	N	N	N		96.6667	16.6667	130	80				N	N	N	N	N	N	N	N	N
F	Black	80	N	Y	N	N	N	N	Y	septic shock - cauda equina spine surg, wound seps	ATN	Y		N	N	N	N	Y	N	Y	N	N	N	N	N	N		N	N	N	N	N		54.6667	17.6667	90	37			36	N	N	Y	Y	N	N	N	N	N
F	Black	44	N	Y	N	N	N	N	Y	sepsis-salm non typhi diarrhoea, uti, ?TDF	MEMBRANOUS GN, HYPERTE, HIVAN - FETAL VARIANT			N	Y	MEMBRANOUS GN, HIVAN - FOETAL, HPT	Y	N	N	N	N	Y	N	N	N	N	Y	N	N	Y	N	N		100	10	120	90				Y	Y	N	N	N	N	N	N	N
F	Black	42	N	Y	N	N	N	N	Y	ATN-diarrhoea,sepsis	ATN			N	N	N	Y	N	N	N	N	N	N	N	Y	Y	Y	N	N	Y	N	N		96.6667	26.6667	150	70	64			N	N	N	N	N	N	N	N	N
F	Mixed	34	N	Y	N	N	N	N	Y	ATN-pre-eclampsia, abruptio,sepsis	PET, ATN			N	N	N	N	N	Y	N	N	N	N	N	N	Y		N	N	N	Y	N		128.667	11.6667	152	117				Y	N	N	N	N	N	N	N	N
F	Mixed	57	N	Y	N	Y	N	N	N	multiple myeloma, urosepsis	ATN -MYELOMA, PYELON			N	N	N	Y	N	N	N	N	N	N	N	N	N		N	N	N	N	N		78.3333	13.3333	105	65	68	12	36.4	Y	Y	Y	Y	N	N	N	N	N
M	Black	55	N	Y	N	N	N	N	N	neutropaenic sepsis+?iv contrast+?chemoRx	ATN			N	N	N	Y	N	N	Y	N	N	Y	N	N	N		N	N	Y	N	N		90	20	130	70		50		N	N	N	N	Y	Y	N	N	N
M	Black	41	N	N	N	N	N	N	Y	malignant hypert	MALIG HYPERTENSION			N	Y	MALIGNANT HYPERTENSION	Y	N	N	N	N	N	N	N	N	Y		N	N	N	N	N		130	15	160	115	90			Y	N	N	N	N	N	N	N	N
M	Black	38	N	N	N	N	Y	N	N	?AIN -Rif, bactrim/ATN-Tenofovir, MDR TB	ATN,AIN			N	N	N	Y	N	N	N	N	Y	Y	N	N	N		N	N	Y	N	N		93.6667	12.6667	119	81	86	26	34.2	Y	N	Y	Y	Y	N	Y	N	N
M	Mixed	55	N	Y	N	N	N	N	N	urosepsis, acute cor syndr-LVF-overdiuresis	PYELON,ATN			N	N	N	Y	N	N	N	N	N	N	N	Y	Y		Y	Y	N	N	N		105	25	155	80	80		afeb	N	N	Y	Y	N	N	N	N	N
F	Mixed	35	N	N	N	N	N	Y	Y	pre-eclampsia	PET			N	N	N	N	N	Y	N	N	N	N	N	N	Y		N	N	N	Y	N		100	20	140	80	84			Y	Y	N	N	N	N	N	N	N
F	Black	30	N	Y	N	N	Y	N	Y	diarr,vomiting-crypto, TB, Candidiasis,sepsis, TDF	ATN			N	N	N	Y	N	N	N	N	Y	N	N	N	N		N	N	Y	N	N		0	0						N	N	N	N	N	N	N	N	N
M	Black	37	N	N	N	N	N	N	Y	?ATN sec to Tenofovir	ATN			N	N	N	Y	N	N	N	N	Y	N	N	N	N		N	N	Y	N	N		65	15	95	50				N	N	Y	Y	N	N	N	N	N
F	Black	17	N	N	N	N	N	N	Y	class iv lupus nephr	CRESCENTIC MCGN - LN CLASS IV			N	Y	MCGN LN IV, CRESCENTS	Y	N	N	N	N	N	N	N	N	N		N	N	N	N	N		93.3333	13.3333	120	80	78			N	N	N	N	N	N	N	N	N
M	Mixed	40	N	Y	N	N	N	N	Y	PIGN-RPGN+ATN,sepsis	CRESCENTIC ACUTE POST INFECTIOUS GN			N	Y	Acute PIGN,crescentic	Y	N	N	N	N	N	N	N	N	N		N	N	N	N	N		95	14	123	81	94	22	36	Y	N	N	N	Y	N	Y	N	N
M	Black	30	N	Y	N	N	N	N	Y	perforated gnagrenous appendix,sepsis	ATN	Y		N	N	N	N	Y	N	Y	N	N	N	N	N	N		N	N	N	N	N		93.3333	24.3333	142	69	117	20		Y	N	N	N	Y	N	Y	N	N
F	Black	13	N	N	N	N	N	N	Y	nephrotic syndrome	?GN			N	N	N	Y	N	N	N	N	N	N	N	N	N		N	N	N	N	N		95	20	135	75	90	22	afeb	N	N	N	N	N	N	N	N	N
M	Black	30	N	N	N	N	N	N	Y	acute MCGN	MCGN			N	Y	MCGN	Y	N	N	N	N	N	N	N	N	N		N	N	N	N	N		90	20	130	70				N	N	N	N	N	N	N	N	N
M	Mixed	20	N	Y	N	N	N	N	Y	ruptured appendix - septic shock	ATN	Y		N	N	N	N	Y	N	N	N	N	N	N	N	N		N	N	N	N	Y		66	22	110	44	116	20		N	N	Y	Y	Y	Y	N	N	Y-CITRATE
M	Mixed	49	N	N	N	N	N	N	N	post thoracic surgery	ATN	Y		N	N	N	N	Y	N	N	N	N	N	N	N	N		N	N	N	N	N		0	0						N	N	N	N	Y		N	N	Y-CITRATE
F	Mixed	40	N	Y	N	N	N	Y	Y	GPH,sepsis	PET, ATN			N	N	N	N	N	Y	N	N	N	N	N	N	Y		N	N	N	N	N		99.3333	23.3333	146	76	84	15		N	N	N	N	Y	N	Y	N	Y-CTRATE
F	White	56	N	Y	N	N	N	N	Y	heat stroke, E.coli urosepsis	ATN			N	N	N	Y	N	N	N	N	N	N	N	N	N		N	N	N	N	N		75	18	111	57	120	14		N	N	Y	Y	Y	Y	N	Y	Y-CITRATE
M	Mixed	62	N	Y	Y	Y	N	N	Y	ca prost-haematur +abscess +obstr post prost bx	OBSTRUCTION			N	N	N	N	Y	N	Y	N	N	N	N	N	Y		N	N	N	N	N		78.3333	23.3333	125	55	100	16	37.6	N	N	Y	Y	Y	Y	N	N	Y-CITRATE
F	Mixed	40	N	Y	Y	Y	N	N	Y	obstructive uropathy-ca cervix, diar,E.coli uroseps	OBSTRUCTION			N	N	N	Y	N	N	N	N	N	N	N	N	Y	Y	N	N	N	N	N		133.333	23.3333	180	110				N	N	N	N	N	N	N	N	N
M	Black	24	N	N	N	N	N	N	Y	ethylene glycol posioning	ATN			N	N	N	Y	N	N	N	N	N	Y	N	N	N		N	N	N	N	N		0	0						N	N	N	N	Y		Y	N	N
F	Black	36	N	Y	N	N	N	N	Y	lupus flare+gastro+necr fasciitis-sepsis	LN, ATN			N	N	N	Y	N	N	N	N	N	N	N	N	Y		N	Y	N	N	N		100	30	160	70			35.9	N	N	N	N	Y	Y	N	N	Y
F	Mixed	22	N	N	N	N	N	N	Y	Pre-eclampsia	PET			N	N	N	N	N	Y	N	N	N	N	N	N	Y		N	N	N	Y	N		74	16	106	58	101			N	N	N	N	Y	N	Y	N	N
M	Mixed	47	N	Y	N	N	N	N	N	urosepsis -MDR klebsiella pneumoniae	PYELON			N	N	N	Y	N	N	N	N	N	N	N	N	Y		N	Y	N	N	N		96.6667	16.6667	130	80			36.3	N	N	Y	Y	N	N	N	N	N
F	Black	36	N	Y	N	N	N	N	Y	incomplete abortion, DIC, HIV,sepsis	ATN			N	N	N	N	N	Y	N	N	N	N	N	N	N		N	N	Y	N	N		61.6667	15.6667	93	46	140	12	38.7	N	N	N	N	Y	Y	N	Y	N
F	Mixed	51	N	Y	N	N	N	N	N	ischaemic bowel - resected,sepsis	ATN	Y		N	N	N	N	Y	N	N	N	N	N	N	N	Y		N	N	N	N	N		73.3333	13.3333	100	60	95			N	N	N	N	Y		Y	N	Y
F	Black	76	Y	Y	N	N	N	N	Y	polytrauma, gram neg sepsis	ATN			N	N	N	N	Y	N	N	N	N	N	N	N	N		N	N	N	N	N		0	0						N	N	N	N	Y		N	Y	N
M	Mixed	56	Y	Y	N	N	N	N	Y	blunt abd trauma, isch bowel, renal inj, sepsis	ATN	Y		N	N	N	N	Y	N	N	N	N	N	N	N	N		N	N	N	N	N		68	11	90	57	122	28	39	N	N	N	N	Y	Y	N	Y	N
M	Mixed	43	N	Y	Y	N	N	N	N	obstructive urop, sepsis	OBSTRUCTION			N	N	N	Y	N	N	N	N	N	N	N	N	N		N	N	N	N	N		58.3333	13.3333	85	45				N	N	N	N	N		N	N	N
M	Black	26	Y	Y	N	N	N	N	Y	stab back - wound sepsis, DIC, MOF	ATN	Y		N	N	N	N	Y	N	N	N	N	N	Y	N	Y		N	N	N	N	N		81.3333	29.3333	140	52	140		36.7	N	N	N	N	Y	N	Y	N	N
M	Black	74	N	Y	Y	Y	N	N	Y	pneumonia, ca prostate, renal cell ca-obstr?urosep	ATN			N	N	N	Y	N	N	N	N	N	N	N	N	Y	Y	N	N	N	N	N		86	21	128	65	107	30		Y	Y	N	N	Y	N	Y	N	N
F	Black	26	N	Y	N	N	N	N	N	Steven Johnson syndr sec to bactrim,sepsis	ATN			N	N	N	Y	N	N	N	N	N	Y	N	N	N		N	N	Y	N	N		93.3333	13.3333	120	80			37	N	N	Y	Y	N		N	N	N
M	White	30	Y	Y	N	N	N	N	Y	MVA-polytrauma, motorcycle,sepsis	ATN			N	N	N	N	Y	N	Y	N	N	N	N	N	N		N	N	N	N	N		61	20	101	41	130			N	N	Y	Y	N	Y	N	N	N
M	Black	41	Y	Y	N	N	N	N	Y	gunshot abdomen, arm,sepsis	ATN	Y		N	N	N	N	Y	N	Y	N	N	N	N	N	N		N	N	N	N	N	75	75	0			117	12	38.5	N	N	N	Y	Y		N	Y	N
F	Black	13	N	N	N	N	N	N	Y	?bowel ischaemia, DCMO sec to hypert	ATN			N	N	N	N	Y	N	N	N	N	N	N	N	Y		N	N	N	N	N		0	0						N	N	N	N	Y		N	Y	N
F	Black	32	N	N	N	N	Y	N	N	MDR TB, lymphoma - on laparotomy	ATN			N	N	N	N	Y	N	N	N	N	N	N	N	N		N	N	Y	N	N		77.6667	16.6667	111	61	118		35.6	N	N	N	N	Y	Y	N	Y	N
F	Mixed	78	N	Y	N	N	N	N	Y	severe sepsis - klebsiella, acute liver injury, DIC	ATN			N	N	N	Y	N	N	N	N	N	N	N	N	Y		N	N	N	N	N		93.3333	13.3333	120	80	80		35.5	Y	N	N	Y	Y	N	Y	N	N
F	Mixed	27	Y	Y	N	N	N	N	Y	gunshot wounds abdomen, MOF,sepsis	ATN	Y		N	N	N	N	Y	N	N	N	N	N	N	N	N		N	N	N	N	N		83.3333	23.3333	130	60	120			N	N	Y	Y	N	Y	N	N	N
F	Mixed	48	N	Y	N	N	N	N	Y	pneumonia, heart failure	ATN			N	N	N	Y	N	N	N	N	N	N	N	Y	Y	Y	N	N	N	N	N		74.3333	25.3333	125	49	65	15	afeb	N	N	N	N	Y	Y	N	N	Y
M	Mixed	54	N	N	N	N	N	N	Y	acute coronary syndrome - cardiogenic shock	ATN			N	N	N	Y	N	N	N	N	N	N	N	Y	N		N	N	N	N	N		56	13	82	43	140	22		N	N	N	N	Y		N	Y	N
F	Mixed	29	Y	Y	N	N	N	N	Y	polytrauma, fractures, bladder ruptrure, pneumon	ATN			N	N	N	N	Y	N	Y	N	N	N	N	N	N		N	N	N	N	N	107	0	0						N	N	N	N	Y		Y	N	N
F	Mixed	46	N	Y	N	N	N	N	N	nosocomial pneumonia	ATN			N	N	N	Y	N	N	N	N	N	N	N	Y	Y	Y	Y	N	N	N	N		83.3333	13.3333	110	70	90	30		N	N	N	Y	N	N	N	N	N
M	Mixed	45	N	N	N	N	N	N	N	STEMI-post CABG	ATN			Y	N	N	N	Y	N	N	N	N	N	N	N	Y		N	Y	N	N	N		64.3333	12.3333	89	52	107		37.1	Y	N	N	Y	Y	Y	N	N	Y
M	Mixed	66	N	N	N	N	Y	N	N	DRESS + DILI, pulm TB	ATN			N	N	N	Y	N	N	N	N	N	Y	N	N	N		N	N	N	N	N		75	15	105	60	112		36.1	Y	Y	N	N	Y		Y	N	N
M	Mixed	32	Y	N	N	N	N	N	Y	stab abdomen, laparotomy,arrest	ATN	Y		N	N	N	N	Y	N	Y	N	N	N	N	N	N		N	N	N	N	N		80	17	114	63	132	22	38.1	N	N	Y	Y	Y	Y	N	Y	N
M	Black	22	Y	N	N	N	N	N	Y	thoraco-abdominal GSW	ATN	Y		N	N	N	N	Y	N	N	N	N	N	N	N	N		N	N	N	N	N	61	63	17	97	46	143		38	N	N	N	N	Y		Y		Y
F	Black	20	N	Y	N	N	N	N	Y	DKA, sepsis - severe comm acqu pneum	ATN			N	N	N	Y	N	N	N	N	N	N	N	N	N		N	N	N	N	N		78.6667	7.66667	94	71	110	30	36.5	N	N	Y	Y	Y		N	N	Y
M	Black	17	N	Y	N	N	N	N	Y	DKA, sepsis	ATN			N	N	N	Y	N	N	N	N	N	N	N	Y	N		N	N	N	N	N		58.3333	24.3333	107	34	142	30	37	N	N	Y	Y	Y	Y	N	N	Y
F	Mixed	53	N	N	N	N	N	N	Y	ethylene glycol posioning	ATN			N	N	N	Y	N	N	N	N	N	Y	N	N	N		N	N	N	N	N		73.3333	13.3333	100	60	130	24		N	N	N	N	Y		Y	N	Y
M	Mixed	39	N	N	N	N	N	N	N	congestive cardiac failure	ATN			N	N	N	Y	N	N	N	N	N	N	N	Y	Y		N	N	N	N	N		50.3333	14.3333	79	36	111	26		N	N	N	N	Y		N	N	Y
F	Black	31	N	Y	N	N	N	N	Y	ascending pyelonephritis, HIV - in hosp death	PYELON			N	N	N	Y	N	N	N	N	N	N	N	N	N		N	N	Y	N	N		0	0						N	N	N	N	Y		N	N	Y
M	Mixed	53	Y	N	N	N	N	N	Y	gunshot wound	ATN	Y		N	N	N	N	Y	N	N	N	N	N	N	N	N		N	N	N	N	N		105.333	20.3333	146	85	140		37.9	N	N	N	N	N	N	N	N	N
F	Mixed	38	N	Y	N	N	N	N	N	sepsis	ATN			N	N	N	Y	N	N	N	N	N	N	N	N	N		N	N	N	N	Y		79.3333	9.33333	98	70	127	20	40	N	N	N	N	Y		N	Y	N
M	Mixed	43	N	Y	Y	N	N	N	N	sepsis -?urosepsis, pos blood culture, obstr	ATN			N	N	N	Y	N	N	N	N	N	Y	N	N	N		N	N	N	N	N		58.3333	13.3333	85	45				N	N	N	N	Y	Y	N	N	Y
F	Black	63	N	Y	N	N	N	N	N	sepsis	ATN			N	N	N	Y	N	N	N	N	N	N	N	N	N		N	N	N	N	N		90.3333	14.3333	119	76	130		38	N	N	N	Y	Y	N	Y	N	N
M	Black	44	N	Y	N	N	N	N	Y	HIV, ascending pyelonephr, granuloma	ASCENDING PYELON, GRANULOMA, HIVAN			N	Y	HIVAN, granuloma,ascending pyelonephr	Y	N	N	N	N	N	N	N	N	N	Y	N	N	Y	N	N		113	113	75		90			N	N	N	Y	Y		Y	N	N
F	Mixed	29	Y	Y	N	N	N	N	Y	MVA-polytrauma, sepsis	ATN	Y		N	N	N	N	Y	N	Y	N	N	N	N	N	N		N	N	N	N	N		78.3333	12.3333	103	66	124	34	38.8	N	N	Y	Y	Y	N	Y	N	N
F	Mixed	65	N	Y	N	N	N	N	N	pulmonary emobilsm, sepsis	ATN			N	N	N	Y	N	N	Y	N	N	N	N	N	N		N	N	N	N	N		62	15	92	47	101	16	38	N	N	N	N	Y	Y	N	N	Y
M	Black	27	Y	Y	N	N	N	N	N	GSW, post surgery,?spinal - sepsis	ATN	Y		N	N	N	N	Y	N	N	N	N	N	N	N	N		N	N	N	N	N		111	17	145	94	131			N	N	N	N	Y	N	Y	N	N
F	Mixed	71	N	Y	N	N	N	N	N	AAA-surgery, candida sepsis	ATN			Y	N	N	N	Y	N	Y	N	N	N	N	N	N		N	N	N	N	N	53	0	0						N	N	N	N	Y		N	N	N
M	Black	41	N	Y	N	N	N	N	Y	pancreatitis, sepsis, HIV	ATN			N	N	N	N	Y	N	Y	N	N	N	N	N	Y		N	N	Y	N	N		72.3333	16.3333	105	56	114		38.2	N	N	Y	Y	Y		N	Y	N
F	Mixed	39	N	Y	N	N	N	N	N	pneumonia	ATN			N	N	N	Y	N	N	N	N	N	N	N	N	Y		N	N	N	N	N		102.667	21.6667	146	81	110	24	37.8	N	N	N	N	Y		N	Y	N
M	White	73	N	Y	N	Y	N	N	N	gastic cancer, resection, sepsis	ATN	Y		N	N	N	N	Y	N	Y	N	N	N	N	N	N		N	N	N	N	N		0	0						N	N	N	N	Y		N	Y	N
F	Mixed	27	N	Y	N	N	N	N	Y	malignt hypertension-RAAS, sepsis	MALIGNANT HYPERT, ATN			N	N	N	Y	N	N	N	N	N	N	N	N	Y		N	N	N	N	N		0	0						N	N	N	N	Y		Y	N	Y
F	Mixed	54	N	Y	N	N	N	N	Y	myeloma, sepsis	MYELOMA + SEPSIS			N	N	N	Y	N	N	N	N	N	N	N	Y	Y		N	N	N	N	N		86.3333	18.3333	123	68	115	26	37.8	N	N	N	N	Y	Y	N	N	Y
M	Mixed	80	N	Y	N	N	N	N	Y	gangrenous appendicitis - laparotomy	ATN	Y		N	N	N	N	Y	N	N	N	N	N	N	N	N		N	N	N	N	N		64.3333	14.3333	93	50	97	14	36.4	N	N	N	N	Y	N	N	Y	N
F	White	54	N	Y	N	N	N	N	Y	perforated DU	ATN	Y	N	N	N	N	N	Y	N	N	N	N	Y	N	N	N		N	N	N	N	N	82	82	0				10	38	N	N	N	Y	N	Y	N	N	N
F	Mixed	34	N	Y	N	N	N		N	caesarean section	ATN	N	Y	N	N		N	N	Y	N	N	N	N	N	N			N			Y	N	96	96	0			82		37	N	N	N	N	N	N	N	N	N
F	Mixed	31	N	Y	N	N	N	N	Y	Septic abortion	ATN - SEPTIC ABORTION	N	Y	N	N		N	N	Y	N	N	N	N	N	N					Y	Y		68	68	0			91	14	35.8	N	N	N	Y	Y		N	N	N
M	White	40		N	N	N	N	N	Y	polytrauma - MVA	ATN	Y	N	N	N		N	Y	N	Y	N	N	N	N	N						N		68	68	0			125	20	37.6	N	N	N	Y	N	N	N	N	N
																																			0
[truncated: 15 more columns]
